# Supplementary material for: A barcode database for insects associated with the spread of the Cocoa Swollen Shoot Virus Disease in Côte d’Ivoire
Source: Biodivers Data J. 2025 Mar 14;13:e144017. doi: 10.3897/BDJ.13.e144017 (PMC11929007; doi:10.3897/BDJ.13.e144017)
Supplement: Supplementary material 2 — Detailed genetic distance table for mealybugs at species level [file bdj-13-e144017-s002.xls]

## Sheet: MatrixOutput
	FAUN17856Planococcus_citri	FAUN17767Planococcus_citri	FAUN17857Planococcus_citri	FAUN17722Planococcus_citri	FAUN17987Planococcus_citri	FAUN17845Planococcus_kenyae	FAUN17808Planococcus_minor	FAUN18468Planococcus_minor	FAUN18614Formicococcus_njalensis	FAUN17871Formicococcus_njalensis	FAUN18412Formicococcus_njalensis	FAUN17747Formicococcus_njalensis	FAUN17866Formicococcus_njalensis	FAUN17943Formicococcus_njalensis	FAUN17811Formicococcus_njalensis	FAUN17919Phenacoccus_hargreavesi	FAUN17939Phenacoccus_hargreavesi	FAUN17937Phenacoccus_hargreavesi	FAUN17932Dysmicoccus_brevipes	FAUN17895Dysmicoccus_neobrevipes	FAUN17882Ferrisia_virgata	FAUN17883Ferrisia_dasylirii	FAUN17794Maconellicoccus_hirsutus	FAUN17930Maconellicoccus_ugandae	FAUN18502Paracoccus_marginatus	FAUN18314Phenacoccus_solenopsis	FAUN17933Pseudococcus_concavocerarii	FAUN17881Pseudococcus_concavocerarii	FAUN17907Pseudococcus_jackbeardsleyi	FAUN17887Pseudococcus_longispinus	FAUN17890Pseudococcus_longispinus	FAUN17909Pseudococcus_longispinus	FAUN17926Pseudococcus_occiduus	FAUN17903Pseudococcus_occiduus	FAUN17911Pseudococcus_occiduus
FAUN17856Planococcus_citri
FAUN17767Planococcus_citri	0.0131587
FAUN17857Planococcus_citri	0.029284	0.0265517
FAUN17722Planococcus_citri	0.0158325	0.00785356	0.0265517
FAUN17987Planococcus_citri	0.0158325	0.0185206	0.0238343	0.0212233
FAUN17845Planococcus_kenyae	0.0347263	0.0319715	0.0374964	0.0319715	0.0347263
FAUN17808Planococcus_minor	0.0595162	0.0566833	0.0652306	0.0595162	0.0538664	0.0538451
FAUN18468Planococcus_minor	0.0623199	0.059479	0.0624222	0.059479	0.0623199	0.0510653	0.0184206
FAUN18614Formicococcus_njalensis	0.0455192	0.0427567	0.0510903	0.0455192	0.0455192	0.0427549	0.0184768	0.0264729
FAUN17871Formicococcus_njalensis	0.0538664	0.0510653	0.0595162	0.0482798	0.0538664	0.0566307	0.0345892	0.0373051	0.0264495
FAUN18412Formicococcus_njalensis	0.0680007	0.0651353	0.0681124	0.0651353	0.0680007	0.0594397	0.0427944	0.0373789	0.0345653	0.0238343
FAUN17747Formicococcus_njalensis	0.0538664	0.0510653	0.0595162	0.0482798	0.0538664	0.0566307	0.0345892	0.0373051	0.0264495	0	0.0238343
FAUN17866Formicococcus_njalensis	0.0595162	0.0482798	0.0596255	0.0538664	0.0595162	0.0538451	0.0510518	0.0427699	0.0427549	0.0427944	0.0373365	0.0427944
FAUN17943Formicococcus_njalensis	0.0680007	0.0651353	0.0681124	0.0651353	0.0680007	0.0594397	0.0427944	0.0373789	0.0345653	0.0238343	0	0.0238343	0.0373365
FAUN17811Formicococcus_njalensis	0.0737811	0.0708825	0.0739264	0.0708825	0.0737811	0.0651054	0.0455721	0.0429345	0.0400599	0.0320312	0.00785356	0.0320312	0.04567	0.00785356
FAUN17919Phenacoccus_hargreavesi	0.105903	0.105903	0.115049	0.0998966	0.111982	0.0910784	0.105865	0.0940049	0.0998966	0.108832	0.118061	0.108832	0.103055	0.118061	0.121157
FAUN17939Phenacoccus_hargreavesi	0.105841	0.108853	0.111883	0.102847	0.111883	0.0880945	0.0998769	0.0851812	0.0939618	0.102844	0.108886	0.102844	0.105865	0.108886	0.111926	0.021082
FAUN17937Phenacoccus_hargreavesi	0.0969811	0.0999752	0.102891	0.0969811	0.0969811	0.0910784	0.0969443	0.0881052	0.0910463	0.0998769	0.111926	0.0998769	0.102932	0.111926	0.114984	0.0211316	0.0237702
FAUN17932Dysmicoccus_brevipes	0.105832	0.102855	0.102847	0.0998968	0.108826	0.10288	0.10288	0.105832	0.0940317	0.0999301	0.108832	0.0999301	0.0939597	0.108832	0.117896	0.111982	0.105841	0.111883
FAUN17895Dysmicoccus_neobrevipes	0.108832	0.105847	0.105829	0.10288	0.111835	0.108853	0.117917	0.108832	0.10297	0.108935	0.114859	0.108935	0.102855	0.114859	0.120938	0.120954	0.124013	0.127071	0.0852131
FAUN17882Ferrisia_virgata	0.0880945	0.0851791	0.0880945	0.0851791	0.0880945	0.0679875	0.0852494	0.0822805	0.0794659	0.0852494	0.0880967	0.0852494	0.0822995	0.0880967	0.0969204	0.0970308	0.0881285	0.0970308	0.10592	0.108935
FAUN17883Ferrisia_dasylirii	0.0851812	0.0822742	0.0910206	0.0822742	0.0851812	0.0823312	0.0822805	0.0910465	0.0679875	0.0765333	0.0881116	0.0765333	0.091079	0.0881116	0.0910271	0.0998703	0.0939705	0.0910206	0.0999768	0.115079	0.0793819
FAUN17794Maconellicoccus_hirsutus	0.0940993	0.0940993	0.0940993	0.0940993	0.0970933	0.0881285	0.102862	0.102891	0.0939705	0.0969095	0.0998769	0.0969095	0.0910271	0.0998769	0.0969095	0.121086	0.111883	0.114932	0.105877	0.124013	0.124013	0.0998968
FAUN17930Maconellicoccus_ugandae	0.0943356	0.0883475	0.0913326	0.0853801	0.0883475	0.0911231	0.0852233	0.0911804	0.0823306	0.088274	0.0853154	0.088274	0.0738478	0.0853154	0.0912502	0.145941	0.139571	0.145941	0.123994	0.111847	0.114859	0.111835	0.117951
FAUN18502Paracoccus_marginatus	0.0940317	0.0911247	0.0969556	0.0940317	0.0940317	0.0940821	0.0824333	0.0941459	0.0766777	0.0883017	0.0942231	0.0883017	0.0881805	0.0942231	0.0913412	0.108853	0.105832	0.105841	0.079384	0.091079	0.0940821	0.103035	0.102918	0.0910271
FAUN18314Phenacoccus_solenopsis	0.115049	0.108933	0.111982	0.108933	0.115049	0.0939769	0.114893	0.105903	0.0998703	0.111854	0.105865	0.111854	0.102862	0.105865	0.111926	0.124366	0.124071	0.121086	0.145786	0.145764	0.111854	0.108826	0.111847	0.117951	0.127092
FAUN17933Pseudococcus_concavocerarii	0.0969204	0.0880967	0.0940049	0.0910206	0.0969204	0.0822805	0.0793819	0.0794503	0.0736286	0.0765001	0.0852631	0.0765001	0.0765001	0.0852631	0.0941654	0.106018	0.111982	0.106018	0.108826	0.0881285	0.0881805	0.0940317	0.123996	0.105829	0.105877	0.139477
FAUN17881Pseudococcus_concavocerarii	0.0969204	0.0880967	0.0881052	0.0910206	0.0969204	0.0822805	0.0851959	0.0794503	0.0736286	0.0765001	0.0852631	0.0765001	0.0822805	0.0852631	0.0941654	0.106018	0.111982	0.106018	0.114868	0.0881285	0.0969271	0.0940317	0.13015	0.111854	0.105877	0.145786	0.0104991
FAUN17907Pseudococcus_jackbeardsleyi	0.13016	0.13016	0.133246	0.127092	0.133246	0.133263	0.133341	0.142612	0.124148	0.130283	0.136359	0.130283	0.142629	0.136359	0.139474	0.142621	0.127092	0.142621	0.124043	0.105847	0.117896	0.130227	0.152146	0.139514	0.105877	0.155311	0.13016	0.136352
FAUN17887Pseudococcus_longispinus	0.0851791	0.0822805	0.0881116	0.0822805	0.0851791	0.0822995	0.0822995	0.0852131	0.0708514	0.0795187	0.0910465	0.0795187	0.0822995	0.0910465	0.0969117	0.102862	0.0998769	0.0969443	0.0999301	0.0822995	0.0940317	0.0767514	0.10288	0.105832	0.0911835	0.139514	0.0400151	0.0400151	0.114875
FAUN17890Pseudococcus_longispinus	0.0939769	0.0910271	0.0939769	0.0910271	0.0939769	0.0910206	0.0822742	0.0822805	0.0707857	0.0707714	0.0822993	0.0707714	0.0851812	0.0822993	0.0852233	0.111926	0.114893	0.105954	0.105829	0.0736286	0.105832	0.0794659	0.108887	0.102847	0.0969975	0.130186	0.0374964	0.0374964	0.127128	0.031857
FAUN17909Pseudococcus_longispinus	0.0910271	0.0880945	0.0939597	0.0880945	0.0910271	0.0880967	0.0880967	0.0910271	0.0765333	0.0852494	0.0969117	0.0852494	0.0822995	0.0969117	0.102847	0.108886	0.105865	0.102932	0.105847	0.0880967	0.0969556	0.0824333	0.10288	0.111838	0.0969975	0.139514	0.0400151	0.04554	0.120936	0.00522198	0.0373365
FAUN17926Pseudococcus_occiduus	0.155762	0.149247	0.15603	0.146022	0.152494	0.15261	0.145941	0.143	0.142816	0.149156	0.15261	0.149156	0.139706	0.15261	0.155889	0.17889	0.185411	0.17211	0.165051	0.133377	0.142746	0.168341	0.155552	0.165121	0.161711	0.168341	0.133446	0.146226	0.191511	0.142901	0.139898	0.142901
FAUN17903Pseudococcus_occiduus	0.146022	0.139632	0.139795	0.136467	0.142816	0.136532	0.133282	0.130301	0.127092	0.133282	0.136532	0.133282	0.124031	0.136532	0.146117	0.16211	0.168517	0.155552	0.148921	0.124031	0.127071	0.152105	0.14269	0.148938	0.152095	0.152105	0.120984	0.133446	0.174731	0.130242	0.127239	0.130242	0.0131587
FAUN17911Pseudococcus_occiduus	0.139525	0.133256	0.139632	0.133256	0.136381	0.136417	0.130242	0.121086	0.117917	0.121028	0.114984	0.121028	0.120954	0.114984	0.124272	0.152306	0.152306	0.145875	0.152105	0.124088	0.130148	0.145756	0.142621	0.145764	0.152146	0.139486	0.130301	0.136611	0.171441	0.130167	0.121028	0.123994	0.0656727	0.0598755

## Sheet: Caption
Table. Estimates of Evolutionary Divergence between Sequences
The number of base substitutions per site from between sequences are shown. Analyses were conducted using the Kimura 2-parameter model [1]. This analysis involved 36 nucleotide sequences. Codon positions included were 1st+2nd+3rd+Noncoding. All ambiguous positions were removed for each sequence pair (pairwise deletion option). There were a total of 385 positions in the final dataset. Evolutionary…
1. Kimura M. (1980). A simple method for estimating evolutionary rate of base substitutions through comparative studies of nucleotide sequences. Journal of Molecular Evolution 16:111-120.
2. Tamura K., Stecher G., and Kumar S. (2021). MEGA 11: Molecular Evolutionary Genetics Analysis Version 11. Molecular Biology and Evolution https://doi.org/10.1093/molbev/msab120.
Disclaimer: Although utmost care has been taken to ensure the correctness of the caption, the caption text is provided "as is" without any warranty of any kind. Authors advise the user to carefully check the caption prior to its use for any purpose and report any errors or problems to the authors immediately (www.megasoftware.net). In no event shall the authors and their employers be liable for a…
