# Supplementary material for: A barcode database for insects associated with the spread of the Cocoa Swollen Shoot Virus Disease in Côte d’Ivoire
Source: Biodivers Data J. 2025 Mar 14;13:e144017. doi: 10.3897/BDJ.13.e144017 (PMC11929007; doi:10.3897/BDJ.13.e144017)
Supplement: Supplementary material 4 — Detailed genetic distance table for ants [file bdj-13-e144017-s004.xls]

## Sheet: MatrixOutput
	FAUN17842Atopomyrmex-mocquerysi	FAUN17952Camponotus-acvapimensis	FAUN18517Camponotus-acvapimensis	FAUN17893Camponotus-acvapimensis	FAUN17715Camponotus-maculatus	FAUN17716Camponotusaff-solon	FAUN17717Camponotus-solon	FAUN17989Camponotus-sp1	FAUN17709Camponotus-sp1	FAUN17976Camponotus-sp3	FAUN17972Camponotus-sp2	FAUN18519Camponotus-sp4	FAUN18337Cataulacus-guineensis	FAUN17718Crematogaster-africana	FAUN17719Crematogaster-africana	FAUN17720Crematogaster-africana	FAUN18510Crematogaster-africana	FAUN17760Crematogaster-clariventris	FAUN18551Crematogaster-solenopsides	FAUN17722Crematogaster-stadelmanni	FAUN17738Crematogaster-sp1	FAUN17743Crematogaster-sp1	FAUN18514Crematogaster-sp1	FAUN17733Crematogaster-sp2	FAUN18507Crematogaster-sp2	FAUN17747Crematogaster-sp3	FAUN17761Crematogaster-sp3	FAUN17943Crematogaster-sp4	FAUN17757Crematogaster-sp4	FAUN18563Crematogaster-sp5	FAUN17756Crematogaster-sp6	FAUN18560Crematogaster-sp7	FAUN17721Crematogaster-sp8	FAUN17755Crematogaster-sp9	FAUN17736Crematogaster-sp10	FAUN17791Lepisiota-cocazela	FAUN17792Lepisiota-sp	FAUN17805Monomorium-floricola	FAUN17811Monomorium-pharaonis	FAUN17809Monomorium-invidium	FAUN17815Monomorium-invidium	FAUN17806Monomorium-sp	FAUN17813Nylanderia-sp1	FAUN17820Nylanderia-sp2	FAUN17783Odontomachus-troglodydes	FAUN17823Oecophylla-longinoda	FAUN17824Oecophylla-longinoda	FAUN18543Nesomyrmex-angulatus	FAUN17818Paratrechina-longicornis
FAUN17842Atopomyrmex-mocquerysi
FAUN17952Camponotus-acvapimensis	0.319631
FAUN18517Camponotus-acvapimensis	0.319156	0.0145332
FAUN17893Camponotus-acvapimensis	0.311663	0.00966214	0.0145332
FAUN17715Camponotus-maculatus	0.290052	0.206694	0.206488	0.203405
FAUN17716Camponotusaff-solon	0.282699	0.220617	0.227187	0.22749	0.183748
FAUN17717Camponotus-solon	0.283197	0.228137	0.238333	0.231634	0.226119	0.103557
FAUN17989Camponotus-sp1	0.271639	0.144447	0.14728	0.144447	0.206914	0.201809	0.20852
FAUN17709Camponotus-sp1	0.275356	0.14138	0.144203	0.147534	0.213581	0.205153	0.20852	0.00722904
FAUN17976Camponotus-sp3	0.251317	0.22091	0.217216	0.214107	0.194455	0.216694	0.236161	0.210481	0.207148
FAUN17972Camponotus-sp2	0.246362	0.207148	0.210237	0.207148	0.142397	0.219822	0.226624	0.195186	0.191907	0.172158
FAUN18519Camponotus-sp4	0.278709	0.216755	0.209504	0.220239	0.220073	0.213339	0.200547	0.200726	0.207552	0.210237	0.204863
FAUN18337Cataulacus-guineensis	0.293067	0.305091	0.320981	0.320596	0.333971	0.318405	0.315094	0.350036	0.345971	0.323126	0.330796	0.315172
FAUN17718Crematogaster-africana	0.246651	0.315172	0.319631	0.323172	0.352629	0.338628	0.33536	0.351632	0.339027	0.308922	0.341145	0.335418	0.270925
FAUN17719Crematogaster-africana	0.253455	0.326731	0.331303	0.334894	0.357347	0.330337	0.339	0.363934	0.351057	0.309261	0.340679	0.334894	0.277972	0.0120822
FAUN17720Crematogaster-africana	0.246362	0.322699	0.327221	0.330796	0.361602	0.33429	0.334984	0.351057	0.338504	0.301599	0.336597	0.330796	0.277972	0.00964315	0.00722904
FAUN18510Crematogaster-africana	0.246362	0.326731	0.331303	0.334894	0.348943	0.330337	0.327048	0.346838	0.342654	0.309261	0.344794	0.330796	0.274268	0.00964315	0.0121071	0.00966214
FAUN17760Crematogaster-clariventris	0.355899	0.427842	0.423238	0.432267	0.327958	0.339365	0.352426	0.394602	0.398821	0.36322	0.35142	0.410524	0.457697	0.430625	0.426515	0.440341	0.42199
FAUN18551Crematogaster-solenopsides	0.245358	0.302271	0.283762	0.294666	0.300221	0.324969	0.324969	0.30072	0.312127	0.297236	0.315374	0.283471	0.296097	0.236717	0.232746	0.236305	0.232746	0.389787
FAUN17722Crematogaster-stadelmanni	0.290906	0.325368	0.321804	0.325368	0.341939	0.356794	0.330034	0.339392	0.343457	0.329236	0.349327	0.319235	0.280676	0.192439	0.192167	0.192167	0.198767	0.37498	0.203405
FAUN17738Crematogaster-sp1	0.283197	0.294051	0.290605	0.297811	0.296103	0.314363	0.337049	0.327753	0.327753	0.30331	0.303511	0.297236	0.28294	0.20153	0.211298	0.204587	0.207931	0.419332	0.21074	0.202704
FAUN17743Crematogaster-sp1	0.272288	0.313137	0.301926	0.317044	0.303967	0.333671	0.349002	0.331738	0.331738	0.299606	0.31103	0.293505	0.294051	0.201012	0.21074	0.204073	0.207396	0.419332	0.213581	0.218778	0.0269186
FAUN18514Crematogaster-sp1	0.279534	0.297811	0.29435	0.301599	0.29244	0.318165	0.341002	0.323801	0.323801	0.299606	0.299793	0.300995	0.286616	0.204863	0.214688	0.207931	0.211298	0.415002	0.214107	0.205951	0.00239809	0.0244123
FAUN17733Crematogaster-sp2	0.240514	0.308633	0.316107	0.308633	0.325368	0.343884	0.336597	0.336518	0.332369	0.287175	0.333432	0.297795	0.315631	0.0958642	0.0928496	0.0900327	0.101397	0.449775	0.209163	0.210481	0.200773	0.204073	0.204073
FAUN18507Crematogaster-sp2	0.244383	0.309111	0.316601	0.309111	0.328949	0.332134	0.337046	0.332929	0.328797	0.283762	0.329837	0.29437	0.312123	0.104279	0.101209	0.0983518	0.10988	0.449231	0.208835	0.214107	0.203837	0.213837	0.207148	0.00721596
FAUN17747Crematogaster-sp3	0.301926	0.306117	0.305757	0.298454	0.334984	0.349672	0.327048	0.304493	0.308296	0.336166	0.35042	0.343457	0.287175	0.192167	0.198487	0.195186	0.198487	0.472872	0.213581	0.23671	0.216455	0.222729	0.21311	0.207396	0.207148
FAUN17761Crematogaster-sp3	0.309618	0.313899	0.31351	0.306117	0.339	0.357869	0.327048	0.315988	0.319879	0.34433	0.354535	0.343457	0.290906	0.202101	0.20852	0.205153	0.20852	0.477847	0.220338	0.247273	0.223211	0.229531	0.219822	0.21074	0.210481	0.0121071
FAUN17943Crematogaster-sp4	0.268498	0.290052	0.28294	0.282699	0.30373	0.318405	0.348696	0.315672	0.311826	0.303967	0.311277	0.331	0.305091	0.201264	0.208219	0.20153	0.204863	0.423966	0.217216	0.22567	0.0525871	0.0656932	0.0499555	0.217216	0.227187	0.222963	0.229789
FAUN17757Crematogaster-sp4	0.264952	0.297515	0.29032	0.290052	0.311277	0.326127	0.356794	0.315672	0.311826	0.311543	0.31894	0.323126	0.312783	0.201264	0.208219	0.20153	0.204863	0.42839	0.217216	0.232473	0.0578922	0.0656932	0.0552326	0.217216	0.227187	0.222963	0.229789	0.00480773
FAUN18563Crematogaster-sp5	0.276689	0.318259	0.326731	0.318259	0.333971	0.336791	0.341295	0.347555	0.360056	0.315374	0.323454	0.301288	0.256431	0.262917	0.258825	0.262501	0.255175	0.415763	0.24313	0.256431	0.273622	0.281002	0.277298	0.258825	0.262917	0.271274	0.274978	0.280676	0.284393
FAUN17756Crematogaster-sp6	0.293769	0.3086	0.312783	0.316322	0.423887	0.380697	0.351883	0.365397	0.361247	0.34266	0.380697	0.341295	0.280366	0.218423	0.218101	0.211298	0.221537	0.411697	0.194237	0.182426	0.235909	0.235449	0.239369	0.237005	0.240837	0.219362	0.222729	0.23912	0.23912	0.260325
FAUN18560Crematogaster-sp7	0.269416	0.323801	0.316322	0.315988	0.29228	0.295636	0.314156	0.293505	0.304783	0.279534	0.30373	0.282699	0.328532	0.224998	0.228137	0.228137	0.224665	0.382762	0.207657	0.235449	0.152301	0.151908	0.155388	0.217216	0.217497	0.240206	0.243727	0.152098	0.152098	0.254801	0.247955
FAUN17721Crematogaster-sp8	0.264776	0.299165	0.314306	0.306887	0.371344	0.326416	0.315988	0.331738	0.335754	0.322251	0.357869	0.320981	0.279795	0.190807	0.190626	0.193842	0.190626	0.433186	0.193842	0.16387	0.22906	0.232036	0.232473	0.190626	0.200137	0.22906	0.235909	0.232713	0.239634	0.235241	0.177967	0.262752
FAUN17755Crematogaster-sp9	0.248212	0.308296	0.304783	0.315988	0.330034	0.352728	0.345295	0.340231	0.34433	0.275452	0.323454	0.296975	0.31351	0.191907	0.198219	0.198219	0.191661	0.386929	0.175283	0.213581	0.203027	0.202704	0.19978	0.200547	0.194237	0.202101	0.208835	0.226119	0.226119	0.2348	0.226899	0.214688	0.209219
FAUN17736Crematogaster-sp10	0.248033	0.302271	0.302632	0.302271	0.344986	0.286362	0.315988	0.304493	0.308296	0.31894	0.306493	0.313137	0.269095	0.213837	0.220338	0.210237	0.203614	0.437711	0.202406	0.250197	0.214107	0.227187	0.217497	0.247607	0.244383	0.232968	0.239912	0.197279	0.203837	0.268315	0.21311	0.258825	0.221624	0.246651
FAUN17791Lepisiota-cocazela	0.239912	0.287801	0.284393	0.287801	0.268703	0.320596	0.288139	0.269163	0.265578	0.248617	0.252872	0.238666	0.278709	0.280374	0.291429	0.279934	0.279934	0.361247	0.291912	0.328949	0.279534	0.272288	0.275898	0.290509	0.287114	0.288139	0.291912	0.28294	0.29032	0.274978	0.328532	0.274268	0.308296	0.266349	0.330307
FAUN17792Lepisiota-sp	0.236428	0.260325	0.246362	0.253156	0.289567	0.272288	0.266637	0.303407	0.307298	0.252113	0.298801	0.263319	0.254442	0.22749	0.227187	0.220338	0.234132	0.351883	0.248842	0.24961	0.293769	0.290052	0.297515	0.237005	0.244383	0.291912	0.299546	0.297236	0.304783	0.267597	0.269686	0.284733	0.260015	0.266942	0.291225	0.141626
FAUN17805Monomorium-floricola	0.225106	0.257783	0.247589	0.257783	0.267452	0.288969	0.29673	0.268137	0.278852	0.247288	0.230976	0.279062	0.291912	0.274615	0.281703	0.270591	0.270591	0.377714	0.248212	0.230885	0.240809	0.247373	0.237454	0.259721	0.267262	0.277972	0.293067	0.254618	0.261611	0.288139	0.262248	0.261611	0.258702	0.24583	0.245586	0.255634	0.215171
FAUN17811Monomorium-pharaonis	0.218778	0.312127	0.300462	0.312127	0.278852	0.300462	0.3086	0.316322	0.320229	0.280072	0.28294	0.286887	0.267949	0.294999	0.298454	0.298454	0.287175	0.298862	0.238271	0.267981	0.244764	0.237938	0.241339	0.281002	0.291912	0.315631	0.319631	0.248406	0.2554	0.26202	0.278852	0.282699	0.251684	0.251493	0.283471	0.253769	0.24961	0.218958
FAUN17809Monomorium-invidium	0.241183	0.30331	0.299793	0.30331	0.27772	0.320865	0.30993	0.313968	0.325375	0.264141	0.247288	0.274631	0.282468	0.296913	0.300358	0.292666	0.292666	0.374023	0.242346	0.278852	0.261267	0.267981	0.264776	0.281344	0.285462	0.280072	0.280072	0.268498	0.275667	0.267597	0.294999	0.23487	0.26202	0.251684	0.239912	0.2554	0.258486	0.134503	0.222111
FAUN17815Monomorium-invidium	0.241183	0.30331	0.299793	0.30331	0.27772	0.320865	0.30993	0.313968	0.325375	0.264141	0.247288	0.274631	0.282468	0.296913	0.300358	0.292666	0.292666	0.374023	0.242346	0.278852	0.261267	0.267981	0.264776	0.281344	0.285462	0.280072	0.280072	0.268498	0.275667	0.267597	0.294999	0.23487	0.26202	0.251684	0.239912	0.2554	0.258486	0.134503	0.222111	0
FAUN17806Monomorium-sp	0.212508	0.315988	0.312446	0.323801	0.274909	0.302485	0.317247	0.289801	0.286124	0.262492	0.268137	0.323801	0.302632	0.284393	0.292281	0.288493	0.281002	0.343376	0.28294	0.282268	0.297811	0.28294	0.294051	0.322699	0.334389	0.343457	0.351688	0.276409	0.276409	0.282268	0.302271	0.301288	0.300995	0.298124	0.287175	0.277298	0.266349	0.184976	0.209395	0.216694	0.216694
FAUN17813Nylanderia-sp1	0.240716	0.258286	0.26202	0.261807	0.261267	0.267524	0.264235	0.285904	0.285904	0.271683	0.248033	0.27207	0.288493	0.27929	0.275452	0.279062	0.275452	0.316805	0.258486	0.241339	0.254977	0.268703	0.258486	0.282268	0.289801	0.323801	0.331738	0.286616	0.294051	0.268925	0.303967	0.289801	0.288804	0.286124	0.248842	0.252351	0.224459	0.237305	0.262248	0.250678	0.250678	0.274909
FAUN17820Nylanderia-sp2	0.313137	0.299546	0.292281	0.303407	0.296295	0.28294	0.258702	0.325804	0.325804	0.272773	0.267613	0.255884	0.335754	0.311194	0.314681	0.306648	0.314681	0.378235	0.281002	0.252351	0.277298	0.28407	0.281002	0.305639	0.310119	0.335959	0.344328	0.291225	0.298801	0.317431	0.296097	0.252872	0.300789	0.317111	0.347395	0.24961	0.243727	0.232473	0.301288	0.241339	0.241339	0.306493	0.238271
FAUN17783Odontomachus-troglodydes	0.245144	0.347899	0.340239	0.347899	0.260579	0.260693	0.318405	0.321761	0.333389	0.268309	0.28506	0.318165	0.349002	0.35042	0.346725	0.350823	0.350823	0.313125	0.28935	0.321166	0.28935	0.285701	0.285701	0.326722	0.330337	0.376145	0.380493	0.293769	0.297515	0.358975	0.381903	0.281904	0.355641	0.314363	0.345295	0.309261	0.29032	0.22747	0.23134	0.285345	0.285345	0.238461	0.281298	0.300221
FAUN17823Oecophylla-longinoda	0.196047	0.290605	0.279795	0.290605	0.205431	0.274421	0.281748	0.268137	0.278852	0.211788	0.225106	0.251891	0.291912	0.256431	0.267597	0.263948	0.260325	0.292012	0.258286	0.281384	0.268925	0.261807	0.265353	0.270591	0.281344	0.30382	0.307726	0.265578	0.272773	0.322525	0.330659	0.268309	0.30373	0.278657	0.319548	0.233237	0.251684	0.214566	0.221624	0.260693	0.260693	0.237551	0.231492	0.264472	0.202096
FAUN17824Oecophylla-longinoda	0.189738	0.286887	0.276145	0.286887	0.205431	0.270924	0.278177	0.268137	0.278852	0.211788	0.215171	0.251891	0.299546	0.263625	0.267597	0.263948	0.260325	0.295636	0.261807	0.292137	0.272522	0.265353	0.268925	0.270591	0.281344	0.299944	0.30382	0.269163	0.276409	0.330337	0.330659	0.264776	0.30373	0.282268	0.311826	0.23671	0.255181	0.214566	0.224947	0.260693	0.260693	0.244308	0.224803	0.267981	0.202096	0.0121071
FAUN18543Nesomyrmex-angulatus	0.248406	0.298454	0.28748	0.306117	0.261611	0.254618	0.261611	0.312127	0.30072	0.257934	0.275898	0.27207	0.294666	0.295348	0.299546	0.299546	0.295714	0.320641	0.304493	0.287175	0.279062	0.293769	0.282699	0.28748	0.290906	0.333432	0.333432	0.301599	0.301599	0.319548	0.33429	0.300462	0.298801	0.300995	0.31103	0.257708	0.22567	0.248212	0.238271	0.293257	0.293257	0.275667	0.244308	0.285701	0.293505	0.225887	0.219153
FAUN17818Paratrechina-longicornis	0.263625	0.281002	0.276986	0.281002	0.254091	0.271228	0.285514	0.279062	0.275452	0.30331	0.235048	0.276145	0.290073	0.27575	0.282875	0.282875	0.282875	0.351883	0.291225	0.309993	0.283197	0.301288	0.279534	0.279101	0.27575	0.300358	0.304249	0.309261	0.317044	0.352629	0.324172	0.301599	0.339	0.264952	0.306493	0.220338	0.233521	0.293505	0.265819	0.30072	0.30072	0.286124	0.187431	0.3086	0.293027	0.222963	0.222963	0.228646
FAUN17804Paratrechina-longicornis	0.281344	0.269972	0.262492	0.262752	0.264776	0.278051	0.285194	0.289567	0.293257	0.29673	0.269686	0.276145	0.290073	0.293919	0.297346	0.301237	0.301237	0.355404	0.291225	0.295348	0.283197	0.301288	0.279534	0.278332	0.274978	0.276986	0.273323	0.297811	0.305415	0.340231	0.309111	0.279795	0.308296	0.285701	0.305091	0.219362	0.216017	0.293027	0.279795	0.296103	0.296103	0.297236	0.168679	0.286124	0.285701	0.220073	0.220073	0.238885	0.0628949
FAUN17774Pheidole-crassinoda	0.295348	0.330337	0.322816	0.330337	0.328611	0.348144	0.330034	0.346725	0.350823	0.333127	0.307489	0.304493	0.279101	0.262492	0.255181	0.262248	0.265819	0.362434	0.284733	0.258933	0.254199	0.254	0.257647	0.262248	0.258933	0.290906	0.294666	0.282268	0.275073	0.280676	0.267597	0.301288	0.28407	0.291225	0.303011	0.294666	0.258702	0.248842	0.224947	0.256727	0.256727	0.273323	0.270924	0.309618	0.3288	0.332661	0.3288	0.27848	0.309261
FAUN17965Pheidole-megacephala	0.272522	0.329236	0.329483	0.333127	0.32829	0.335653	0.288415	0.341295	0.333389	0.317742	0.284844	0.31103	0.267949	0.252872	0.252604	0.249083	0.25615	0.384575	0.25918	0.2554	0.231203	0.22787	0.234559	0.249083	0.255884	0.276145	0.276145	0.240919	0.240919	0.26202	0.246651	0.261611	0.251684	0.282699	0.269416	0.283471	0.262248	0.238097	0.202563	0.208657	0.208657	0.238885	0.29228	0.284393	0.306505	0.306844	0.303127	0.293027	0.320229
FAUN17766Pheidole-megacephala	0.279795	0.321544	0.321761	0.325375	0.324503	0.324289	0.284844	0.341295	0.333389	0.317742	0.281298	0.303511	0.264286	0.242346	0.242114	0.245586	0.245586	0.371969	0.262752	0.262492	0.237938	0.234559	0.241339	0.252604	0.259443	0.287175	0.287175	0.234207	0.234207	0.26202	0.257366	0.258102	0.258702	0.290052	0.269416	0.294666	0.262248	0.251891	0.212336	0.211903	0.211903	0.235449	0.288657	0.273323	0.302815	0.303127	0.299437	0.285701	0.312446
FAUN17781Pheidole-puntulata	0.28509	0.27929	0.258102	0.27207	0.29244	0.340024	0.344986	0.30774	0.311543	0.286124	0.261267	0.293027	0.249083	0.269972	0.273323	0.269686	0.276986	0.379386	0.261611	0.268137	0.23134	0.238097	0.234707	0.266076	0.269416	0.292814	0.292814	0.244764	0.251684	0.27207	0.266637	0.27929	0.254977	0.269416	0.272773	0.235909	0.212336	0.237938	0.248617	0.218612	0.218612	0.247955	0.250886	0.267597	0.293027	0.275667	0.275667	0.271514	0.265578
FAUN18562Pheidole-punctulata	0.333902	0.290052	0.268498	0.286362	0.307489	0.376136	0.370873	0.341939	0.341939	0.339	0.304783	0.323126	0.242346	0.269163	0.276145	0.279795	0.279795	0.401053	0.29032	0.30072	0.262248	0.262248	0.265819	0.279795	0.283197	0.293027	0.293027	0.275898	0.283197	0.290052	0.29156	0.304493	0.283471	0.298124	0.299165	0.260325	0.238666	0.276409	0.276986	0.263948	0.263948	0.279934	0.279795	0.296497	0.326416	0.312783	0.312783	0.289801	0.298454
FAUN17780Pheidole-sp1	0.299165	0.314832	0.315094	0.322525	0.340728	0.3395	0.317558	0.375146	0.370873	0.326416	0.311826	0.308922	0.267262	0.276986	0.280366	0.280366	0.276689	0.387481	0.277972	0.276409	0.269416	0.276145	0.27304	0.277298	0.273937	0.309993	0.313899	0.269163	0.269163	0.277627	0.266942	0.280676	0.283471	0.319156	0.280366	0.331827	0.284733	0.258933	0.238885	0.250197	0.250197	0.252351	0.299998	0.308922	0.326416	0.337623	0.333671	0.271683	0.309993
FAUN17765Pheidole-sp1	0.284393	0.322251	0.322525	0.330034	0.325375	0.331731	0.321166	0.346339	0.34229	0.292618	0.289567	0.297236	0.277972	0.269972	0.273323	0.273323	0.269686	0.38357	0.278332	0.283471	0.262492	0.272773	0.266076	0.270274	0.274268	0.310384	0.314306	0.262248	0.262248	0.245586	0.281344	0.288493	0.279534	0.315631	0.283762	0.304249	0.269686	0.255634	0.228846	0.239912	0.239912	0.238666	0.285514	0.312446	0.330659	0.330034	0.326127	0.264472	0.302632
FAUN17958Pheidole-sp1	0.29156	0.318165	0.318405	0.325858	0.333389	0.339251	0.317558	0.341939	0.337939	0.303511	0.300462	0.289567	0.270274	0.273323	0.276689	0.276689	0.27304	0.379682	0.263319	0.279534	0.262248	0.272522	0.265819	0.273622	0.270274	0.302271	0.306117	0.269163	0.269163	0.255884	0.269972	0.280676	0.27929	0.31122	0.287175	0.304696	0.280366	0.262492	0.235449	0.250197	0.250197	0.245358	0.288969	0.319879	0.326416	0.33429	0.330337	0.271363	0.298454
FAUN17770Pheidole-sp1	0.299944	0.326416	0.326722	0.33429	0.336791	0.343376	0.321346	0.354956	0.359122	0.315374	0.304221	0.305091	0.293485	0.277627	0.281002	0.281002	0.269972	0.391718	0.270591	0.280072	0.269416	0.272522	0.27304	0.274268	0.278332	0.303011	0.306887	0.269163	0.269163	0.263625	0.274268	0.284393	0.283471	0.300358	0.302271	0.307726	0.281002	0.248842	0.239369	0.24313	0.24313	0.242346	0.285345	0.308922	0.338274	0.337623	0.333671	0.28935	0.306117
FAUN17775Pheidole-sp1	0.287801	0.321997	0.322251	0.329749	0.333389	0.346973	0.325162	0.345971	0.341939	0.299793	0.300462	0.293257	0.273937	0.269686	0.27304	0.27304	0.269416	0.379682	0.263319	0.258102	0.262248	0.265353	0.265819	0.262752	0.266637	0.309993	0.313899	0.254977	0.26202	0.248842	0.25918	0.269686	0.257934	0.31122	0.279795	0.304696	0.269416	0.251891	0.218612	0.232713	0.232713	0.235048	0.274631	0.312127	0.326416	0.314832	0.31103	0.28935	0.294666
FAUN17740Pheidole-sp1	0.296097	0.318664	0.31894	0.326416	0.325162	0.3395	0.317558	0.350823	0.354956	0.311543	0.29673	0.301288	0.285851	0.270274	0.273622	0.273622	0.262752	0.379112	0.266942	0.272773	0.258702	0.261807	0.262248	0.270591	0.274615	0.295348	0.299165	0.258486	0.258486	0.263625	0.266942	0.273323	0.276145	0.292666	0.294666	0.307726	0.281002	0.241897	0.22906	0.236161	0.236161	0.242346	0.285345	0.301288	0.326416	0.325858	0.321997	0.282077	0.298454
FAUN17773Pheidole-sp2	0.248617	0.323172	0.311663	0.323172	0.345971	0.341295	0.334628	0.313899	0.309993	0.30072	0.33136	0.297515	0.273937	0.281344	0.284733	0.284733	0.284733	0.402831	0.25615	0.2058	0.28294	0.289801	0.286616	0.269972	0.266637	0.266942	0.270591	0.305091	0.305091	0.260649	0.252604	0.308922	0.214755	0.257708	0.262248	0.276145	0.259721	0.235449	0.245358	0.255181	0.255181	0.24583	0.248212	0.285851	0.332661	0.31059	0.314363	0.268498	0.299944
FAUN17779Pheidole-sp2	0.238461	0.307726	0.296497	0.307726	0.330337	0.325858	0.323126	0.302632	0.306493	0.300462	0.315988	0.297811	0.266349	0.274268	0.277627	0.277627	0.277627	0.390056	0.255884	0.205663	0.268703	0.275452	0.272288	0.270274	0.270591	0.263027	0.273937	0.297811	0.297811	0.253156	0.273937	0.312446	0.221373	0.250197	0.272773	0.280072	0.252872	0.215467	0.235241	0.244946	0.244946	0.235672	0.234707	0.271274	0.313798	0.29228	0.29593	0.261611	0.288863
FAUN18498Pheidole-sp3	0.28748	0.278852	0.279062	0.278852	0.325375	0.321166	0.292137	0.289151	0.300221	0.284844	0.296504	0.292012	0.248617	0.292281	0.291912	0.295714	0.288139	0.36704	0.26202	0.247869	0.276409	0.290605	0.280072	0.284393	0.28407	0.28748	0.28748	0.287175	0.294666	0.269416	0.254977	0.272522	0.275452	0.274978	0.273323	0.256431	0.241897	0.200547	0.235672	0.206116	0.206116	0.216694	0.251493	0.242114	0.307041	0.289801	0.289801	0.269163	0.281344
FAUN17769Pheidole-sp4	0.287801	0.330337	0.330659	0.346339	0.336333	0.3395	0.325162	0.350823	0.338628	0.318664	0.285345	0.296975	0.277627	0.2554	0.255181	0.255181	0.258702	0.37498	0.285462	0.265578	0.25479	0.264952	0.258286	0.266349	0.259443	0.298454	0.302271	0.272288	0.272288	0.281344	0.274268	0.283762	0.294666	0.288139	0.306117	0.310793	0.287801	0.266637	0.225279	0.250197	0.250197	0.252872	0.281748	0.301288	0.329749	0.325375	0.321544	0.278177	0.305415
FAUN17821Plagiolepis-intermedia	0.250845	0.226119	0.222509	0.226119	0.237665	0.266349	0.25615	0.296913	0.308633	0.253455	0.23912	0.229531	0.271639	0.258437	0.265391	0.261715	0.254442	0.394834	0.249083	0.283762	0.24961	0.24961	0.253156	0.253769	0.254098	0.27304	0.276689	0.267262	0.274615	0.270274	0.262752	0.252872	0.253156	0.249339	0.260325	0.189434	0.173786	0.254322	0.232473	0.240638	0.240638	0.248842	0.238666	0.207396	0.30774	0.251891	0.2554	0.252604	0.240206
FAUN17814Plagiolepis-sp	0.27575	0.235449	0.242592	0.242346	0.252604	0.300995	0.297236	0.299165	0.295348	0.232036	0.285462	0.264286	0.240514	0.249086	0.255967	0.248695	0.245097	0.405439	0.271274	0.286677	0.277972	0.28925	0.281703	0.255175	0.251927	0.316601	0.324698	0.277627	0.28509	0.275356	0.30382	0.292666	0.263948	0.238333	0.288493	0.186166	0.179694	0.260015	0.255884	0.261431	0.261431	0.301237	0.246089	0.252723	0.331	0.249896	0.249896	0.229789	0.264639
FAUN18532Solenopsis-sp	0.235449	0.289801	0.282699	0.289801	0.283762	0.281384	0.264472	0.305757	0.301926	0.312446	0.28748	0.280366	0.247273	0.245586	0.252351	0.248842	0.245358	0.354991	0.2554	0.212177	0.237551	0.247473	0.240919	0.252872	0.256727	0.30072	0.308296	0.251014	0.257934	0.28407	0.279534	0.255181	0.224673	0.25479	0.283762	0.265007	0.239369	0.208657	0.190164	0.222303	0.222303	0.23487	0.251158	0.286616	0.281748	0.257424	0.260873	0.248406	0.268703
FAUN18532Strumigenys-concolor	0.293505	0.264776	0.27207	0.268309	0.23487	0.310397	0.321346	0.283471	0.276145	0.279062	0.251317	0.28748	0.308296	0.271868	0.275254	0.271683	0.268137	0.397918	0.268498	0.284943	0.231203	0.237665	0.22787	0.275254	0.278657	0.307041	0.318405	0.230885	0.237551	0.317742	0.337326	0.296504	0.324794	0.302815	0.29228	0.250774	0.267452	0.257338	0.254618	0.27848	0.27848	0.293769	0.25479	0.283762	0.303127	0.267981	0.264472	0.314156	0.282077
FAUN17936Tapinoma-lugubre	0.23184	0.312783	0.301599	0.305091	0.268925	0.265819	0.287175	0.290906	0.294666	0.268703	0.25615	0.276409	0.301288	0.302182	0.305639	0.301702	0.309607	0.335953	0.266942	0.269163	0.250197	0.264639	0.246651	0.282468	0.285851	0.301599	0.309261	0.257039	0.257039	0.353754	0.294051	0.294999	0.297811	0.288139	0.293067	0.242114	0.228461	0.231658	0.270925	0.278852	0.278852	0.283197	0.202071	0.200335	0.235048	0.225279	0.221935	0.269416	0.245144
FAUN18527Tapinoma-melanocephalum	0.299546	0.267597	0.260649	0.260325	0.289151	0.28748	0.269686	0.312123	0.308171	0.269416	0.261267	0.246651	0.306117	0.322844	0.33053	0.322265	0.33053	0.354662	0.246362	0.269416	0.273323	0.28748	0.276986	0.306135	0.301702	0.316107	0.320124	0.269416	0.269416	0.31473	0.314306	0.270591	0.305159	0.290073	0.344922	0.236428	0.214107	0.247273	0.277298	0.249339	0.249339	0.296097	0.245358	0.0868185	0.286124	0.261807	0.268925	0.258933	0.273323
FAUN17801Technomyrmexaff-pallipes	0.257934	0.293769	0.293505	0.290052	0.22787	0.274909	0.264952	0.272522	0.279795	0.289151	0.25479	0.221935	0.283197	0.325368	0.325804	0.321804	0.313899	0.386093	0.257934	0.295774	0.293027	0.289801	0.29673	0.284733	0.288139	0.337326	0.349327	0.30774	0.315374	0.323126	0.381078	0.306505	0.326127	0.31059	0.320229	0.244764	0.268498	0.247473	0.258102	0.274909	0.274909	0.275452	0.240809	0.251891	0.260988	0.250678	0.254091	0.268498	0.268137
FAUN17843Tetramorium-sp1	0.216229	0.266076	0.255634	0.269686	0.315094	0.308009	0.306117	0.284733	0.277298	0.268309	0.299998	0.297346	0.272415	0.227807	0.224042	0.22749	0.234459	0.378235	0.216694	0.242854	0.242592	0.259721	0.246089	0.230962	0.241174	0.292281	0.299944	0.245358	0.252351	0.273323	0.233819	0.275356	0.218778	0.232968	0.263319	0.236161	0.197279	0.212695	0.232036	0.199478	0.199478	0.204073	0.22787	0.257708	0.276986	0.257528	0.260988	0.268925	0.269972
FAUN17844Tetramorium-sp1	0.219362	0.262752	0.252351	0.266349	0.30774	0.303967	0.301926	0.288139	0.280676	0.271683	0.303511	0.300789	0.272019	0.224042	0.220338	0.223751	0.230648	0.370291	0.219822	0.236161	0.24583	0.263027	0.249339	0.234132	0.244383	0.281344	0.288863	0.248617	0.255634	0.262752	0.230648	0.271274	0.222303	0.229789	0.263027	0.239912	0.191001	0.21582	0.228846	0.202563	0.202563	0.201012	0.231082	0.253769	0.280366	0.260873	0.264345	0.265578	0.273937
FAUN17838Tetramorium-sp2	0.232247	0.296975	0.308009	0.312127	0.287175	0.29593	0.299285	0.313899	0.302271	0.22567	0.27207	0.290605	0.265578	0.243421	0.240206	0.233237	0.240206	0.335953	0.266942	0.271868	0.227664	0.244445	0.224375	0.217216	0.220338	0.305415	0.313137	0.244596	0.251493	0.269163	0.265353	0.265578	0.261807	0.245358	0.3086	0.24961	0.241696	0.218094	0.241183	0.248212	0.248212	0.225279	0.275254	0.280072	0.251493	0.199348	0.196153	0.255181	0.269416
FAUN17840Tetramorium-sp3	0.266349	0.276409	0.276689	0.283762	0.27929	0.321346	0.314588	0.301599	0.29032	0.24151	0.274909	0.298124	0.284393	0.273323	0.269416	0.269416	0.280366	0.347282	0.277298	0.238461	0.276145	0.272522	0.272522	0.270591	0.281344	0.301599	0.309261	0.265145	0.272288	0.294999	0.279795	0.258933	0.253156	0.288139	0.312446	0.276145	0.25918	0.208552	0.222303	0.221772	0.221772	0.251891	0.225106	0.280072	0.281904	0.244946	0.24151	0.246089	0.277298
FAUN17841Tetramorium-sp4	0.228646	0.261431	0.265145	0.261431	0.274342	0.281384	0.306505	0.290052	0.293769	0.247373	0.257214	0.27848	0.311826	0.244764	0.234707	0.234707	0.248406	0.343946	0.251493	0.244445	0.243921	0.247168	0.247288	0.224947	0.23487	0.318664	0.326416	0.247373	0.254199	0.282475	0.291225	0.243864	0.251158	0.271683	0.278657	0.283197	0.238097	0.208225	0.247589	0.237254	0.237254	0.241339	0.221048	0.267842	0.24722	0.221107	0.214634	0.227995	0.235048
[truncated: 28 more columns]

## Sheet: Caption
Table. Estimates of Evolutionary Divergence between Sequences
The number of base substitutions per site from between sequences are shown. Analyses were conducted using the Kimura 2-parameter model [1]. This analysis involved 78 nucleotide sequences. Codon positions included were 1st+2nd+3rd+Noncoding. All ambiguous positions were removed for each sequence pair (pairwise deletion option). There were a total of 418 positions in the final dataset. Evolutionary…
1. Kimura M. (1980). A simple method for estimating evolutionary rate of base substitutions through comparative studies of nucleotide sequences. Journal of Molecular Evolution 16:111-120.
2. Tamura K., Stecher G., and Kumar S. (2021). MEGA 11: Molecular Evolutionary Genetics Analysis Version 11. Molecular Biology and Evolution https://doi.org/10.1093/molbev/msab120.
Disclaimer: Although utmost care has been taken to ensure the correctness of the caption, the caption text is provided "as is" without any warranty of any kind. Authors advise the user to carefully check the caption prior to its use for any purpose and report any errors or problems to the authors immediately (www.megasoftware.net). In no event shall the authors and their employers be liable for a…
