# Supplementary material for: A barcode database for insects associated with the spread of the Cocoa Swollen Shoot Virus Disease in Côte d’Ivoire
Source: Biodivers Data J. 2025 Mar 14;13:e144017. doi: 10.3897/BDJ.13.e144017 (PMC11929007; doi:10.3897/BDJ.13.e144017)
Supplement: Supplementary material 6 — Detailed genetic distance table for parasitoids and hyperparasitoids [file bdj-13-e144017-s006.xls]

## Sheet: MatrixOutput
	FAUN18136Acerophagusaff-dysmicocci	FAUN18134Acerophagus-sp	FAUN18135Acerophagus-sp	FAUN18087Aenasius-abengouroui	FAUN18100Aenasius-abengouroui	FAUN18093Aenasius-abengouroui	FAUN18112Aenasius-advena	FAUN18147Aloencyrtus-sp	FAUN18074Anagyrus-amoenus	FAUN18076Anagyrus-kamali	FAUN18062Anagyrus-kivuensis	FAUN18068Anagyrusaff-pseudococci	FAUN18058Anagyrusaff-subproximus	FAUN18059Anagyrusaff-subproximus	FAUN18085Blepyrus-insularis	FAUN18142Chartocerus-sp	FAUN18033Cheiloneurus-carinatus	FAUN18051Cheiloneurus-carinatus	FAUN18057Cheiloneurus-carinatus	FAUN18053Cheiloneurusaff-carinatus	FAUN18045aCheiloneurus-cyanonotus	FAUN18021Coccidoctonus-pseudococci	FAUN18118Coccidoctonus-pseudococci	FAUN18143Coccophagus-pulvinarea	FAUN18083Clausenia-Corrugata	FAUN18081aClauseniaaff-Corrugata	FAUN18084Clausenia-sp	FAUN18077Gyranusoideaaff-tebygi	FAUN18000Leptomastix-dactylopii	FAUN18012Leptomastix-dactylopii	FAUN18015Leptomastix-dactylopii	FAUN18116Leptomastix-dactylopii	FAUN18146Pachyneuron-muscarum	FAUN18046Prochiloneurus-aegyptiacus	FAUN18131Promuscidea-sp	FAUN18121Zaplatycerusaff-natalensis	FAUN18123Zaplatycerusaff-natalensis	FAUN18124Zaplatycerus-africanus	FAUN18113Zaplatycerus-sp
FAUN18136Acerophagusaff-dysmicocci
FAUN18134Acerophagus-sp	0.135388
FAUN18135Acerophagus-sp	0.13827	0.00487809
FAUN18087Aenasius-abengouroui	0.215307	0.196671	0.199729
FAUN18100Aenasius-abengouroui	0.218481	0.196671	0.199729	0.00487809
FAUN18093Aenasius-abengouroui	0.218586	0.20296	0.206046	0.00487064	0.00978469
FAUN18112Aenasius-advena	0.241366	0.222498	0.225653	0.162164	0.162164	0.168189
FAUN18147Aloencyrtus-sp	0.258342	0.234608	0.241275	0.214956	0.214956	0.218201	0.228128
FAUN18074Anagyrus-amoenus	0.205401	0.180239	0.183316	0.144084	0.144084	0.15	0.153041	0.205485
FAUN18076Anagyrus-kamali	0.228197	0.161923	0.164935	0.199028	0.199028	0.202186	0.164953	0.205459	0.138284
FAUN18062Anagyrus-kivuensis	0.192662	0.171035	0.171035	0.158913	0.164937	0.161923	0.150109	0.192662	0.0957182	0.138402
FAUN18068Anagyrusaff-pseudococci	0.211895	0.156109	0.159059	0.177142	0.177142	0.183323	0.189556	0.198961	0.147052	0.129693	0.123815
FAUN18058Anagyrusaff-subproximus	0.180274	0.180565	0.183596	0.141243	0.141243	0.141194	0.177226	0.202153	0.123862	0.168041	0.123781	0.147093
FAUN18059Anagyrusaff-subproximus	0.18646	0.18047	0.18351	0.138202	0.138202	0.144065	0.174687	0.202546	0.112386	0.167984	0.129506	0.115219	0.0822109
FAUN18085Blepyrus-insularis	0.238065	0.211814	0.215009	0.155991	0.155991	0.159002	0.183383	0.234837	0.198961	0.211831	0.171035	0.18021	0.171014	0.171035
FAUN18142Chartocerus-sp	0.234606	0.189593	0.192699	0.215208	0.215208	0.221676	0.212577	0.234606	0.202174	0.231297	0.218264	0.21177	0.192741	0.180275	0.20542
FAUN18033Cheiloneurus-carinatus	0.268547	0.261697	0.265182	0.255247	0.255247	0.251883	0.261697	0.247998	0.212068	0.205619	0.228125	0.244721	0.228005	0.234837	0.247998	0.269265
FAUN18051Cheiloneurus-carinatus	0.265087	0.258237	0.261697	0.255247	0.255247	0.251883	0.261697	0.247998	0.212068	0.212177	0.228125	0.244721	0.228005	0.23147	0.244631	0.265694	0.00487809
FAUN18057Cheiloneurus-carinatus	0.268556	0.268771	0.272317	0.265694	0.265694	0.262289	0.272149	0.251385	0.218574	0.222035	0.238137	0.254947	0.234619	0.238333	0.244628	0.273042	0.0122599	0.0147475
FAUN18053Cheiloneurusaff-carinatus	0.244785	0.218201	0.221469	0.224864	0.224864	0.228125	0.208523	0.231403	0.199028	0.202186	0.17107	0.189534	0.202186	0.195904	0.254947	0.244866	0.19011	0.196582	0.19644
FAUN18045aCheiloneurus-cyanonotus	0.231316	0.215422	0.218586	0.208523	0.211728	0.214956	0.186644	0.20542	0.168189	0.177329	0.149982	0.164935	0.186411	0.15913	0.254786	0.225077	0.219128	0.219128	0.225724	0.177142
FAUN18021Coccidoctonus-pseudococci	0.221536	0.174446	0.177449	0.165011	0.165011	0.17107	0.186568	0.221503	0.162024	0.168093	0.183316	0.162026	0.161923	0.158959	0.192662	0.174063	0.208515	0.214967	0.214954	0.202133	0.192757
FAUN18118Coccidoctonus-pseudococci	0.221536	0.174446	0.177449	0.165011	0.165011	0.17107	0.186568	0.221503	0.162024	0.168093	0.183316	0.162026	0.161923	0.158959	0.192662	0.174063	0.208515	0.214967	0.214954	0.202133	0.192757	0
FAUN18143Coccophagus-pulvinarea	0.228293	0.168494	0.171461	0.215307	0.215307	0.218586	0.221676	0.208637	0.186421	0.192699	0.195806	0.21832	0.21177	0.208796	0.211741	0.221598	0.238455	0.245352	0.245206	0.198968	0.241317	0.171461	0.171461
FAUN18083Clausenia-Corrugata	0.258211	0.224824	0.224824	0.251408	0.258281	0.258237	0.21177	0.244673	0.214954	0.218318	0.186507	0.205358	0.221461	0.224737	0.228069	0.234608	0.262148	0.262148	0.2727	0.228125	0.199228	0.205358	0.205358	0.234606
FAUN18081aClauseniaaff-Corrugata	0.237964	0.202806	0.205902	0.183306	0.183306	0.186409	0.219002	0.231308	0.208796	0.186409	0.205661	0.187254	0.186644	0.186964	0.234787	0.212043	0.248302	0.244866	0.248411	0.208706	0.205338	0.208639	0.208639	0.237964	0.183342
FAUN18084Clausenia-sp	0.248075	0.215422	0.218586	0.215208	0.221598	0.218481	0.192798	0.272149	0.21177	0.221503	0.186507	0.192659	0.205485	0.20244	0.208523	0.221536	0.268983	0.268983	0.279621	0.228125	0.19908	0.195824	0.195824	0.20871	0.0748494	0.168058
FAUN18077Gyranusoideaaff-tebygi	0.171014	0.162088	0.162088	0.161978	0.161978	0.165011	0.180565	0.202153	0.141124	0.144161	0.101333	0.126671	0.112394	0.135293	0.149982	0.193062	0.195843	0.192679	0.195885	0.195885	0.180238	0.168058	0.168058	0.174101	0.186411	0.171183	0.183383
FAUN18000Leptomastix-dactylopii	0.218193	0.18047	0.18351	0.192662	0.192662	0.195804	0.199082	0.237931	0.15304	0.17107	0.115275	0.161943	0.135343	0.147017	0.183383	0.218393	0.247998	0.247998	0.261659	0.228069	0.21177	0.195856	0.195856	0.21832	0.218201	0.215125	0.208523	0.135293
FAUN18012Leptomastix-dactylopii	0.199082	0.17112	0.17718	0.202146	0.202146	0.202174	0.211951	0.234619	0.155964	0.186448	0.132562	0.183306	0.1382	0.155928	0.180325	0.221598	0.24831	0.24831	0.261803	0.237939	0.221598	0.205371	0.205371	0.202217	0.231403	0.224891	0.199029	0.152941	0.0556194
FAUN18015Leptomastix-dactylopii	0.20533	0.171461	0.174446	0.192662	0.192662	0.195804	0.186568	0.231297	0.144161	0.161977	0.123921	0.161916	0.129495	0.144084	0.189527	0.199151	0.237964	0.237964	0.251385	0.208523	0.202276	0.17112	0.17112	0.202217	0.211728	0.195967	0.202133	0.138234	0.0451911	0.0584544
FAUN18116Leptomastix-dactylopii	0.211782	0.174446	0.177449	0.195816	0.195816	0.198968	0.202217	0.241275	0.162345	0.174156	0.138479	0.164937	0.144116	0.152934	0.186411	0.215059	0.254801	0.254801	0.268628	0.241538	0.218264	0.18646	0.18646	0.218224	0.221469	0.20235	0.211749	0.152941	0.0479667	0.0557735	0.035032
FAUN18146Pachyneuron-muscarum	0.224941	0.221536	0.224772	0.238063	0.238063	0.241384	0.251445	0.215173	0.189643	0.206451	0.180323	0.152961	0.202153	0.205371	0.234608	0.25481	0.245352	0.238455	0.248678	0.241538	0.195843	0.228029	0.228029	0.224729	0.241272	0.215009	0.251408	0.161923	0.202464	0.205532	0.208789	0.209
FAUN18046Prochiloneurus-aegyptiacus	0.2217	0.234628	0.237939	0.186904	0.19011	0.189988	0.218263	0.218388	0.205619	0.215937	0.205459	0.209128	0.186793	0.192679	0.231767	0.231897	0.242041	0.24901	0.245352	0.235042	0.171255	0.215488	0.215488	0.224758	0.256292	0.23583	0.228285	0.196013	0.244628	0.231449	0.228005	0.231294	0.252175
FAUN18131Promuscidea-sp	0.195967	0.174687	0.174687	0.159427	0.165309	0.162478	0.183943	0.205532	0.186568	0.177131	0.161944	0.171035	0.174101	0.156109	0.202146	0.196248	0.258515	0.258515	0.268983	0.234649	0.186507	0.192871	0.192871	0.189794	0.248214	0.202546	0.228668	0.150053	0.195967	0.199082	0.189645	0.202217	0.192982	0.205619
FAUN18121Zaplatycerusaff-natalensis	0.215009	0.168276	0.171261	0.141413	0.141413	0.147271	0.177449	0.237931	0.161916	0.192679	0.177133	0.174075	0.183439	0.162164	0.180325	0.222011	0.28257	0.279037	0.286164	0.211831	0.215208	0.196139	0.196139	0.228526	0.272201	0.208796	0.241867	0.186507	0.192741	0.202217	0.180239	0.18646	0.234787	0.218201	0.192871
FAUN18123Zaplatycerusaff-natalensis	0.215009	0.168276	0.171261	0.141413	0.141413	0.147271	0.177449	0.237931	0.161916	0.192679	0.177133	0.174075	0.183439	0.162164	0.180325	0.222011	0.28257	0.279037	0.286164	0.211831	0.215208	0.196139	0.196139	0.228526	0.272201	0.208796	0.241867	0.186507	0.192741	0.202217	0.180239	0.18646	0.234787	0.218201	0.192871	0
FAUN18124Zaplatycerus-africanus	0.238005	0.231316	0.231316	0.195942	0.195942	0.19908	0.228005	0.272862	0.196582	0.225402	0.209427	0.208887	0.205532	0.218263	0.218574	0.251388	0.272317	0.272317	0.272224	0.238455	0.265099	0.241538	0.241538	0.272053	0.286117	0.244651	0.293363	0.177208	0.211831	0.228197	0.205459	0.218388	0.251658	0.256771	0.221469	0.129856	0.129856
FAUN18113Zaplatycerus-sp	0.231529	0.212752	0.215867	0.162164	0.162164	0.15913	0.180675	0.234696	0.171007	0.195843	0.177133	0.18021	0.168378	0.174687	0.161944	0.225483	0.244642	0.244642	0.254833	0.221553	0.211874	0.205661	0.205661	0.234787	0.265108	0.225077	0.245135	0.161978	0.196139	0.208796	0.18047	0.199082	0.234608	0.211749	0.189794	0.0929021	0.0929021	0.129856

## Sheet: Caption
Table. Estimates of Evolutionary Divergence between Sequences
The number of base substitutions per site from between sequences are shown. Analyses were conducted using the Kimura 2-parameter model [1]. This analysis involved 40 nucleotide sequences. Codon positions included were 1st+2nd+3rd+Noncoding. All ambiguous positions were removed for each sequence pair (pairwise deletion option). There were a total of 412 positions in the final dataset. Evolutionary…
1. Kimura M. (1980). A simple method for estimating evolutionary rate of base substitutions through comparative studies of nucleotide sequences. Journal of Molecular Evolution 16:111-120.
2. Tamura K., Stecher G., and Kumar S. (2021). MEGA 11: Molecular Evolutionary Genetics Analysis Version 11. Molecular Biology and Evolution https://doi.org/10.1093/molbev/msab120.
Disclaimer: Although utmost care has been taken to ensure the correctness of the caption, the caption text is provided "as is" without any warranty of any kind. Authors advise the user to carefully check the caption prior to its use for any purpose and report any errors or problems to the authors immediately (www.megasoftware.net). In no event shall the authors and their employers be liable for a…
