# Supplementary material for: A barcode database for insects associated with the spread of the Cocoa Swollen Shoot Virus Disease in Côte d’Ivoire
Source: Biodivers Data J. 2025 Mar 14;13:e144017. doi: 10.3897/BDJ.13.e144017 (PMC11929007; doi:10.3897/BDJ.13.e144017)
Supplement: Supplementary material 8 — Detailed genetic distance table for Coccinellidae predator [file bdj-13-e144017-s008.xls]

## Sheet: MatrixOutput
	FAUN18202Hyperaspis-sp	FAUN18203Hyperaspis-sp	FAUN18196Nephus-sp1	FAUN18205Nephus-sp1	FAUN18206Nephus-sp2	FAUN18198Nephus-sp3	FAUN18195Nephus-sp4	FAUN18188Platynaspis-sp1	FAUN18187Platynaspis-sp2	FAUN18194Platynaspis-sp3	FAUN18189Scymnus-sp1	FAUN18190Scymnus-sp1	FAUN18200Scymnus-sp2	FAUN18191Scymnus-sp3	FAUN18192Scymnus-sp3
FAUN18202Hyperaspis-sp
FAUN18203Hyperaspis-sp	0.0243745
FAUN18196Nephus-sp1	0.205102	0.198907
FAUN18205Nephus-sp1	0.208245	0.202016	0.0145332
FAUN18206Nephus-sp2	0.211472	0.20508	0.171553	0.165391
FAUN18198Nephus-sp3	0.217759	0.214566	0.157056	0.150907	0.18411
FAUN18195Nephus-sp4	0.20508	0.192611	0.142525	0.13968	0.180549	0.171756
FAUN18188Platynaspis-sp1	0.211788	0.205431	0.195955	0.195876	0.231658	0.201974	0.208324
FAUN18187Platynaspis-sp2	0.224947	0.221491	0.211402	0.211389	0.251493	0.211429	0.199232	0.157504
FAUN18194Platynaspis-sp3	0.221269	0.214837	0.180549	0.177537	0.231203	0.214837	0.196407	0.190164	0.202226
FAUN18189Scymnus-sp1	0.186613	0.189665	0.180421	0.177319	0.196047	0.195726	0.195726	0.199041	0.208909	0.195955
FAUN18190Scymnus-sp1	0.186689	0.189738	0.183454	0.180347	0.199129	0.19883	0.205256	0.195955	0.209057	0.192882	0.0120822
FAUN18200Scymnus-sp2	0.211687	0.218324	0.186779	0.177537	0.192732	0.208385	0.202324	0.202226	0.200137	0.211472	0.177537	0.186779
FAUN18191Scymnus-sp3	0.221181	0.218001	0.266076	0.265819	0.30072	0.248617	0.277298	0.271514	0.272773	0.261431	0.268137	0.268309	0.29593
FAUN18192Scymnus-sp3	0.231082	0.221269	0.276986	0.27304	0.304493	0.255634	0.277298	0.271514	0.280072	0.268498	0.271683	0.271868	0.299606	0.0170333

## Sheet: Caption
Table. Estimates of Evolutionary Divergence between Sequences
The number of base substitutions per site from between sequences are shown. Analyses were conducted using the Kimura 2-parameter model [1]. This analysis involved 16 nucleotide sequences. Codon positions included were 1st+2nd+3rd+Noncoding. All ambiguous positions were removed for each sequence pair (pairwise deletion option). There were a total of 418 positions in the final dataset. Evolutionary…
1. Kimura M. (1980). A simple method for estimating evolutionary rate of base substitutions through comparative studies of nucleotide sequences. Journal of Molecular Evolution 16:111-120.
2. Tamura K., Stecher G., and Kumar S. (2021). MEGA 11: Molecular Evolutionary Genetics Analysis Version 11. Molecular Biology and Evolution https://doi.org/10.1093/molbev/msab120.
Disclaimer: Although utmost care has been taken to ensure the correctness of the caption, the caption text is provided "as is" without any warranty of any kind. Authors advise the user to carefully check the caption prior to its use for any purpose and report any errors or problems to the authors immediately (www.megasoftware.net). In no event shall the authors and their employers be liable for a…
