# Supplementary material for: A barcode database for insects associated with the spread of the Cocoa Swollen Shoot Virus Disease in Côte d’Ivoire
Source: Biodivers Data J. 2025 Mar 14;13:e144017. doi: 10.3897/BDJ.13.e144017 (PMC11929007; doi:10.3897/BDJ.13.e144017)
Supplement: Supplementary material 10 — Detailed genetic distance table of Ceccidomyiidae morpho-species [file bdj-13-e144017-s010.xls]

## Sheet: MatrixOutput
	FAUN18183CecidoSP1	FAUN18165CecidoSP2	FAUN18161CecidoSP2	FAUN18167CecidoSP3	FAUN18160CecidoSP3	FAUN18166CecidoSP4	FAUN18174CecidoSP5	FAUN18186CecidoSP6	FAUN18168CecidoSP7	FAUN18185CecidoSP10	FAUN18181CecidoSP7A1	FAUN18182CecidoSP7A2
FAUN18183CecidoSP1
FAUN18165CecidoSP2	0.230976
FAUN18161CecidoSP2	0.221107	0.0244123
FAUN18167CecidoSP3	0.230662	0.121884	0.116211
FAUN18160CecidoSP3	0.22419	0.124733	0.119012	0.0220084
FAUN18166CecidoSP4	0.240597	0.14763	0.159353	0.105131	0.110686
FAUN18174CecidoSP5	0.247124	0.138982	0.127583	0.138915	0.141788	0.189647
FAUN18186CecidoSP6	0.253867	0.133186	0.133161	0.0521768	0.0547877	0.11902	0.138915
FAUN18168CecidoSP7	0.147655	0.205256	0.195762	0.2178	0.23393	0.24051	0.20519	0.2178
FAUN18185CecidoSP10	0.295218	0.346604	0.331509	0.35421	0.358086	0.35418	0.324212	0.346604	0.253825
FAUN18181CecidoSP7A1	0.281904	0.299606	0.288657	0.309632	0.317012	0.36217	0.342833	0.324128	0.244083	0.224213
FAUN18182CecidoSP7A2	0.274421	0.288804	0.284943	0.313129	0.320428	0.339365	0.328049	0.324212	0.244188	0.247132	0.192732

## Sheet: Caption
Table. Estimates of Evolutionary Divergence between Sequences
The number of base substitutions per site from between sequences are shown. Analyses were conducted using the Kimura 2-parameter model [1]. This analysis involved 13 nucleotide sequences. Codon positions included were 1st+2nd+3rd+Noncoding. All ambiguous positions were removed for each sequence pair (pairwise deletion option). There were a total of 418 positions in the final dataset. Evolutionary…
1. Kimura M. (1980). A simple method for estimating evolutionary rate of base substitutions through comparative studies of nucleotide sequences. Journal of Molecular Evolution 16:111-120.
2. Tamura K., Stecher G., and Kumar S. (2021). MEGA 11: Molecular Evolutionary Genetics Analysis Version 11. Molecular Biology and Evolution https://doi.org/10.1093/molbev/msab120.
Disclaimer: Although utmost care has been taken to ensure the correctness of the caption, the caption text is provided "as is" without any warranty of any kind. Authors advise the user to carefully check the caption prior to its use for any purpose and report any errors or problems to the authors immediately (www.megasoftware.net). In no event shall the authors and their employers be liable for a…
