# Supplementary material for: A barcode database for insects associated with the spread of the Cocoa Swollen Shoot Virus Disease in Côte d’Ivoire
Source: Biodivers Data J. 2025 Mar 14;13:e144017. doi: 10.3897/BDJ.13.e144017 (PMC11929007; doi:10.3897/BDJ.13.e144017)
Supplement: Supplementary material 12 — Detailed genetic distance table for other natural enemies [file bdj-13-e144017-s012.xls]

## Sheet: MatrixOutput
	FAUN18042Homalotylusaff-oculatus	FAUN18043Homalotylusaff-africanus	FAUN18044Homalotylusaff-oculatus	FAUN18048Homalotylusaff-oculatus	FAUN18125Aphanogmusaff-fumipennis	FAUN18127Aphanogmus-sp1	FAUN18129Aphanogmus-sp2	FAUN18018Homalotylusaff-oculatus	FAUN18128Platygaster-sp	FAUN18145Apanteles-sp	FAUN18117Antrocephalus-sp	FAUN18150Myrmarachne-sp	FAUN18153Theridion-sp1	FAUN18154Theridion-sp2	FAUN18212Spalgis-lemolea	FAUN18149Psammitis-sp
FAUN18042Homalotylusaff-oculatus
FAUN18043Homalotylusaff-africanus	0.129498
FAUN18044Homalotylusaff-oculatus	0	0.129498
FAUN18048Homalotylusaff-oculatus	0	0.129498	0
FAUN18125Aphanogmusaff-fumipennis	0.380744	0.426441	0.380744	0.380744
FAUN18127Aphanogmus-sp1	0.341451	0.388806	0.341451	0.341451	0.166792
FAUN18129Aphanogmus-sp2	0.290818	0.312954	0.290818	0.290818	0.414683	0.382332
FAUN18018Homalotylusaff-oculatus	0.0248234	0.138284	0.0248234	0.0248234	0.372707	0.333849	0.287119
FAUN18128Platygaster-sp	0.189645	0.192741	0.189645	0.189645	0.422167	0.38474	0.291595	0.192699
FAUN18145Apanteles-sp	0.31158	0.300467	0.31158	0.31158	0.419108	0.414797	0.271153	0.304288	0.300827
FAUN18117Antrocephalus-sp	0.191299	0.213752	0.191299	0.191299	0.360256	0.345107	0.278941	0.185228	0.184867	0.288987
FAUN18150Myrmarachne-sp	0.458908	0.452783	0.458908	0.458908	0.545483	0.479149	0.429766	0.455053	0.453065	0.395286	0.413863
FAUN18153Theridion-sp1	0.341569	0.360802	0.341569	0.341569	0.448178	0.426659	0.352412	0.33398	0.364771	0.296148	0.352598	0.386115
FAUN18154Theridion-sp2	0.33398	0.333849	0.33398	0.33398	0.443741	0.430956	0.333076	0.330172	0.360931	0.250944	0.352509	0.407275	0.124644
FAUN18212Spalgis-lemolea	0.337663	0.318834	0.337663	0.337663	0.377563	0.35074	0.364549	0.326386	0.334078	0.302308	0.296294	0.465814	0.331646	0.327836
FAUN18149Psammitis-sp	0.426423	0.401275	0.426423	0.426423	0.443871	0.430883	0.4139	0.409539	0.401156	0.309687	0.422063	0.47485	0.195705	0.233922	0.298803

## Sheet: Caption
Table. Estimates of Evolutionary Divergence between Sequences
The number of base substitutions per site from between sequences are shown. Analyses were conducted using the Kimura 2-parameter model [1]. This analysis involved 17 nucleotide sequences. Codon positions included were 1st+2nd+3rd+Noncoding. All ambiguous positions were removed for each sequence pair (pairwise deletion option). There were a total of 418 positions in the final dataset. Evolutionary…
1. Kimura M. (1980). A simple method for estimating evolutionary rate of base substitutions through comparative studies of nucleotide sequences. Journal of Molecular Evolution 16:111-120.
2. Tamura K., Stecher G., and Kumar S. (2021). MEGA 11: Molecular Evolutionary Genetics Analysis Version 11. Molecular Biology and Evolution https://doi.org/10.1093/molbev/msab120.
Disclaimer: Although utmost care has been taken to ensure the correctness of the caption, the caption text is provided "as is" without any warranty of any kind. Authors advise the user to carefully check the caption prior to its use for any purpose and report any errors or problems to the authors immediately (www.megasoftware.net). In no event shall the authors and their employers be liable for a…
