# Supplementary material for: A barcode database for insects associated with the spread of the Cocoa Swollen Shoot Virus Disease in Côte d’Ivoire
Source: Biodivers Data J. 2025 Mar 14;13:e144017. doi: 10.3897/BDJ.13.e144017 (PMC11929007; doi:10.3897/BDJ.13.e144017)
Supplement: Supplementary material 13 — FASTA file of Mealybugs COI sequences [file bdj-13-e144017-s013.txt]

>FAUN17856P-citri
ACATCCAGAAGTTTATATTTTAATTTTACCAGGTTTTGGAGCTATATCTCAAATTATAAA
TCAAGAAAGAGGAAAAATAGAAATTTTTAGTAAAATTAATATAATTTTTGCTATAATTTC
AATTGGAATTTTAGGTTTTATTGTTTGAGCTCATCATATATTTACTATCGGATTAGATAT
TGATACACAATTATATTTTATATCAGCTACAATAATTATTGCTATTCCTACAAGAATTAA
AATCTTTAGATGAATAATAACTTTAAACGGGAAAAAAATTCTTAATTCATCTATTAACTT
TTGATCAATCGGATTCATTATTATATTTACATTAGGAGGATTAACTGGAATTATTTTATC
AAATTCTATTATTGATATTAATTTA
>FAUN17767P-citri
ACATCCAGAAGTTTATATTTTAATTTTACCAGGTTTTGGAGCTATATCTCAAATTATAAA
TCAAGAAAGAGGAAAAATAGAAATTTTTAGTAAAATTAATATAATTTTTGCTATAATTTC
AATTGGAATTTTAGGCTTTATTGTTTGAGCTCATCATATATTTACTATCGGATTAGATAT
TGATACACAATTATATTTTATATCAGCTACAATAATTATTGCTATTCCTACAAGAATTAA
AATCTTTAGATGAATAATAACTTTAAATGGGAAAAAAATTCTTAATTCATCTATTAACTT
TTGATCAATTGGATTTATTATTATATTTACATTAGGAGGATTAACTGGAATTATTTTATC
AAATTCTATCATTGATATTAATTTA
>FAUN17857P-citri
TCATCCAGAAGTTTATATTTTAATTTTACCAGGTTTTGGAGCTATATCTCAAATTATAAA
TCAAGAAAGAGGAAAAATAGAAATTTTCAGTAAAATTAATATAATTTTTGCTATAATTTC
AATTGGAATTTTAGGTTTTATTGTTTGGGCTCATCATATATTTACTATTGGATTAGATAT
TGATACACAATTATATTTCATATCAGCTACAATAATTATTGCTATTCCTACAAGAATTAA
AATCTTTAGCTGAATAATAACTTTAAATGGGAAAAAAATTTTTAATTCATCTATTAACTT
TTGATCAATTGGATTTATTATTATATTCACATTAGGAGGATTAACTGGAATTATTTTATC
AAATTCTATTATTGATATTAATTTA
>FAUN17722P-citri
GCATCCAGAAGTTTATATTTTAATTTTACCAGGTTTTGGAGCTATATCTCAAATTATAAA
TCAAGAAAGAGGAAAAATAGAAATTTTTAGTAAAATTAATATAATTTTTGCTATAATTTC
AATTGGAATTTTAGGCTTTATTGTTTGAGCTCATCATATATTTACTATCGGATTAGATAT
TGATACACAATTATATTTTATATCAGCTACAATAATTATTGCTATTCCCACAAGAATTAA
AATCTTTAGATGAATAATAACTTTAAATGGGAAAAAAATTCTTAATTCATCTATTAACTT
TTGATCAATTGGATTTATTATTATATTTACATTAGGAGGATTAACTGGAATTATTTTATC
AAATTCTATTATTGATATTAATTTA
>FAUN17845P-kenyae
TCATCCAGAAGTTTATATTTTAATTTTACCAGGTTTTGGAGCTATATCTCAAATTATAAA
TCAAGAAAGAGGAAAAATAGAAATTTTTAGTAAAATTAACATAATTTTTGCTATAATTTC
AATTGGAATTTTAGGTTTTATTGTTTGAGCTCATCACATATTCACTATTGGATTAGATAT
TGATACACAATTATATTTTATATCAGCAACAATAATTATTGCTATTCCTACAAGAATTAA
AATTTTTAGATGAATAATAACTTTAAATGGTAAAAAAATTCTTAATTCATCTATTAATTT
TTGATCAATTGGATTTATTATTATATTTACATTAGGAGGATTAACTGGAATTATTTTATC
AAATTCTATTATTGATATTAATTTG
>FAUN17808P-minor
ACACCCAGAAGTTTATATTTTAATTTTACCAGGATTTGGTGCTATATCTCAAATTATAAA
TCAAGAAAGAGGAAAAATAGAAATTTTTAGAAAAATTAATATAATTTTTGCTATAATTTC
AATTGGTATTTTAGGTTTTATTGTATGAGCTCATCATATATTTACTATTGGATTAGATAT
TGATACACAATTATATTTTATATCAGCCACTATAATTATTGCTATCCCTACAAGAATTAA
AATTTTTAGTTGAATAATAACTTTAAATGGTAAAAAAATTCTTAACTCATCAATTAATTT
TTGATCAATTGGATTTATTATTATATTTACATTAGGGGGTTTAACTGGAATTATTTTATC
AAATTCAATTATTGATATTAATTTA
>FAUN18614P-minor
ACATCCAGAAGTTTATATTTTAATTTTACCAGGATTTGGTGCTATATCTCAAATTATAAA
TCAAGAAAGAGGAAAAATAGAAATTTTTAGAAAAATTAATATAATTTTTGCTATAATTTC
AATTGGAATTTTAGGTTTTATTGTATGAGCCCATCACATATTTACTATTGGATTAGATAT
TGATACACAATTATATTTTATATCAGCTACTATAATTATTGCTATTCCTACAAGAATTAA
AATTTTTAGTTGAATAATAACTTTAAATGGT-AAAAAATTCTTAATTCATCAATTAATTT
TTGATCAATTGGATTTATTATTATATTTACATTAGGAGGTTTAACTGGAATTATTTTATC
AAATTCAATTATTGATATTAATTTA
>FAUN18468P-minor
TCATCCAGAAGTTTATATTTTAATTTTACCAGGATTTGGAGCTATATCTCAAATTATAAA
TCAAGAAAGAGGAAAAATAGAAATTTTTAGAAAAATTAATATAATTTTTGCTATAATTTC
AATTGGTATTTTAGGTTTTATTGTATGAGCTCATCATATATTTACTATTGGATTAGATAT
TGATACACAATTATATTTTATATCAGCCACTATAATTATTGCTATCCCTACAAGAATTAA
AATTTTTAGTTGAATAATAACTTTAAATGGTAAAAAAATTCTTAACTTATCAATTAATTT
TTGATCAATTGGATTTATTATTATATTTACTTTAGGAGGTTTAACTGGAATTATTTTATC
AAACTCAATTATTGATATTAATTTA
>FAUN17987P-minor
ACATCCAGAAGTTTATATTTTAATTTTACCAGGATTTGGTGCTATATCTCAAATTATAAA
TCAAGAAAGAGGAAAAATAGAAATTTTTAGAAAAATTAATATAATTTTTGCTATAATTTC
AATTGGAATTTTAGGTTTTATTGTATGAGCCCATCACATATTTACTATTGGATTAGATAT
TGATACACAATTATATTTTATATCAGCTACTATAATTATTGCTATTCCTACAAGAATTAA
AATTTTTAGTTGAATAATAACTTTAAATGGT-AAAAAATTCTTAATTCATCAATTAATTT
TTGATCAATTGGATTTATTATTATATTTACATTAGGAGGTTTAACTGGAATTATTTTATC
AAATTCAATTATTGATATTAATTTA
>FAUN17871F-njalensis
ACATCCAGAAGTTTATATTTTAATTTTACCAGGATTTGGAGCTATATCTCAAATTATAAA
TCAAGAAAGAGGAAAAATAGAAATTTTTAGAAAAATTAATATAATTTTTGCTATAATTTC
AATTGGAATTCTAGGTTTTATTGTATGAGCTCATCATATATTTACTATTGGATTAGATAT
TGATACACAATTATATTTTATATCTGCCACTATAATTATTGCTATTCCCACTAGAATTAA
AATTTTTAGTTGAATAATAACTTTAAATGGA-AAAAAATTCTTAATTCATCAATTAACTA
TTGATCAATTGGATTTATTATTATATTTACATTAGGAGGTTTAACTGGAATTATTTTATC
AAATTCAATTATTGATATTAATTTA
>FAUN18412F-njalensis
ACATCCAGAAGTTTATATTTTAATTTTACCAGGATTTGGAGCTATATCTCAAATTATAAA
CCAAGAAAGAGGAAAAATAGAAATCTTTAGAAAAATTAATATAATTTTTGCTATGATTTC
AATTGGAATCTTAGGTTTTATTGTATGAGCCCATCATATATTTACTATTGGATTAGATAT
TGATACACAATTATATTTTATATCTGCCACTATAATTATTGCTATCCCTACTAGAATTAA
AATTTTTAGTTGAATAATAACTTTAAATGGA-AAAAAATTCTTAATTCATCAATTAACTA
TTGATCAATTGGATTTATTATTATATTTACTTTAGGAGGTTTAACTGGAATTATCCTATC
TAATTCAATTATTGATATCAATTTA
>FAUN17747F-njalensis
ACATCCAGAAGTTTATATTTTAATTTTACCAGGATTTGGAGCTATATCTCAAATTATAAA
TCAAGAAAGAGGAAAAATAGAAATTTTTAGAAAAATTAATATAATTTTTGCTATAATTTC
AATTGGAATTTTAGGTTTTATTGTATGAGCTCATCATATATTTACTATTGGATTAGATAT
TGACACACAATTATATTTTATATCTGCCACTATAATTATTGCTATTCCTACCAGAATTAA
AATTTTTAGTTGAATAATAACTTTAAATGGA-AAAAAATTCTTAATTCATCAATTAACTA
TTGATCAATTGGATTTATTATTATATTTACATTAGGAGGTTTAACTGGAATTATTTTATC
AAATTCAATTATTGATATTAATTTA
>FAUN17866F-njalensis
TCATCCAGAAGTTTATATTTTAATTTTACCAGGATTTGGAGCTATATCTCAAATTATAAA
TCAAGAAAGAGGAAAAATAGAAATTTTTAGAAAAATTAATATAATTTTTGCTATAATTTC
AATTGGAATTTTAGGATTTATTGTTTGAGCCCATCATATATTTACTATTGGATTAGATAT
TGACACACAATTATATTTTATATCTGCTACAATAATTATTGCTATCCCTACAAGAATTAA
AATTTTTAGTTGAATAATAACTTTAAATGGA-AAAAAATTCTTAATTCATCTATTAATTA
TTGATCTATTGGATTTATTATTATATTTACTTTAGGAGGTTTAACTGGAATTATTTTATC
AAATTCAATCATTGATATTAATTTA
>FAUN17943F-njalensis
ACACCCAGAAGTTTATATTTTAATTTTACCAGGATTTGGAGCTATATCTCAAATTATAAA
TCAAGAAAGAGGAAAAATAGAAATTTTTAGAAAAATTAATATAATTTTTGCTATAATTTC
AATTGGAATTTTAGGTTTTATTGTTTGAGCACATCATATATTTACTATTGGATTAGATAT
TGATACACAATTATATTTTATATCTGCAACAATAATTATTGCTATTCCTACAAGAATTAA
AATTTTTAGTTGAATAATAACTTTAAATGGA-AAAAAATTCTTAATTCATCTATTAATTA
TTGATCAATTGGATTTATTATTATATTTACTTTAGGAGGTTTAACTGGGATTATTTTATC
AAATTCAATCATTGATATCAATTTA
>FAUN18415F-njalensis
ACATCCAGAAGTTTATATTTTAATTTTACCAGGATTTGGAGCTATATCTCAAATTATAAA
CCAAGAAAGAGGAAAGATAGAAATCTTTAGAAAAATTAATATAATTTTTGCTATAATTTC
AATTGGAGTCTTAGGTTTTATTGTATGAGCCCATCATATATTTACTATTGGATTAGATAT
TGATACACAATTATATTTTATATCTGCCACTATAATTATTGCTATTCCTACTAGAATTAA
AATTTTTAGTTGAATAATAACTTTAAATGGA-AAAAAATTCTTAATTCATCAATTAACTA
TTGATCAATTGGATTTATTATTATATTTACTTTAGGAGGTTTAACTGGAATTATCCTATC
TAATTCAATTATTGATATCAATTTA
>FAUN17811F-njalensis
TCATCCAGAAGTTTACATTTTAATTTTACCAGGATTTGGGGCTATATCTCAAATTATAAA
TCAAGAAAGAGGAAAGATAGAAATTTTTAGAAAAATTAATATAATTTTTGCTATAATTTC
AATTGGGATTTTAGGTTTTATTGTATGAGCTCATCATATATTTACTATTGGATTAGATAT
TGACACACAATTATATTTTATATCTGCCACTATAATTATTGCTATTCCTACTAGAATTAA
AATTTTTAGTTGAATAATAACTTTAAATGGA-AAAAAATTCTTAATTCATCAATTAATTA
TTGATCAATTGGATTTATTATTATATTTACCTTAGGAGGCTTAACTGGAATTATTCTATC
AAATTCAATTATTGATATTAATTTA
>FAUN17919Ph-hagreavesi
CCATCCAGAAGTATATATTTTAATTTTACCTGGATTTGGAGCTATATCACAGATTATAAA
TCAAGAAAGAGGAAAAATTGAAATTTTTAGAAAAATTAACATAATTTTTGCTATAATTTC
TATTGGAATTTTAGGATTTATTGTTTGAGCTCATCATATATTTACTATTGGATTAGATAT
TGATACCCAATTATATTTTATATCAGCAACAATAATTATTGCTATTCCCACAAGAATCAA
AATTTTTAGATGAATAATAACTCTAAATGGTAAAAAAATTATAAACTCATCTATTGCTTT
ATGATCAATCGGATTTATTATTATATTTACTATAGGAGGCCTAACAGGAATTATTTTATC
AAACTCAATTATCGATATTAATCTT
>FAUN17939Ph-hagreavesi
TCATCCAGAAGTATATATTTTAATTTTACCTGGATTTGGAGCTATATCACAAATTATAAA
TCAAGAAAGAGGAAAAATTGAAATTTTTAGAAAAATTAACATAATTTTTGCTATAATTTC
TATTGGAATTTTAGGTTTTATTGTATGAGCTCATCATATATTTACTATTGGTTTAGATAT
TGATACTCAAATATATTTTATATCAGCAACAATAATTATTGCTATTCCCACAAGAATCAA
AATTTTTAGATGAATAATAACTCTAAATGGTAAAAAAATTATAAACTCATCTATTACTTT
ATGATCAATCGGATTTATTATTATATTTACTATAGGAGGCCTAACAGGAATTATTTTATC
AAACTCAATTATCGATATTAATCTT
>FAUN17937Ph-hagreavesi
ACATCCAGAAGTATATATTTTAATTTTACCCGGATTTGGAGCTATATCACAAATTATAAA
TCAAGAAAGAGGAAAAATTGAAATTTTCAGAAAAATTAATATAATTTTTGCTATAATTTC
TATTGGAATTTTAGGTTTTATTGTTTGAGCTCATCATATATTTACTATTGGATTAGATAT
TGATACCCAGTTATATTTTATATCAGCAACAATAATTATTGCTATTCCCACAAGAATCAA
AATTTTTAGATGAATAATAACTCTAAATGGTAAAAAAATTATAAACTCATCTATTACTTT
ATGATCAATCGGATTTATTATTATATTTACTATAGGAGGCCTAACAGGAATTATTTTATC
AAACTCAATTATCGATATTAATCTT
>FAUN17932D-brevipes
TCACCCTGAAGTTTATATTTTAATTTTACCAGGATTTGGAGCTATATCTCAAATTATAAA
TCAAGAAAGTGGGAAACTAGAAATTTTTAGTAAAATTAATATAATTTTTGCTATAATTTC
TATTGGAATTTTAGGATTTATTGTATGAGCTCATCATATATTTACTATTGGATTAGATAT
TGATACTCAATTATATTTTATAATAGCTACAATAATCATTGCTATTCCAACAAGAATTAA
AATTTTTAGTTGAATAATAACTTTAAATGGAAAAAAAATTTCAAATTCATCTATTATATT
ATGATCTATAGGATTTATTATAATATTTACAATAGGAGGTTTAACAGGTATTATTTTATC
TAATTCAATTATTGATATTAATCTT
>FAUN17895D-neobrevipes
TCATCCTGAAGTTTATATTCTTATTTTACCTGGTTTTGGAGTTATATCTCAAATTATAAA
TCAAGAAAGAGGAAAAATAGAAATATTTAGAAAAATTAATATAATTTTTGCTATAATTTC
AATTGGAATTTTAGGATTTATTGTTTGAGCTCATCATATATTTACCATTGGATTAGATAT
TGATACTCAATTATATTTTATAATAGCTACAATAATTATTGCTATTCCAACAAGAATTAA
AATTTTTAGTTGAATAATAACTTTAAATGGAAAAAAAAATTCTAATTCTTCAATTTTAAT
ATGATCAATAGGCTTTATTATTATATTTACTATAGGAGGACTAACAGGAATTATTTTATC
TAATTCAATTATTGATATAAATTTA
>FAUN17882F-virgata
TCACCCTGAAGTTTATATTTTAATTTTACCAGGTTTTGGAGCTATATCACAAATTATAAA
TCAAGAAACTGGAAAAATTGAAATTTTTAGAAAAATTAACATAATTTTTGCTATAATTTC
AATTGGAATTTTAGGTTTTATTGTTTGAGCACATCATATATTCACTATTGGATTAGATAT
TGATACACAAATATATTTTATATCAGCAACTATAATTATTGCTATTCCTACAAGAATTAA
AATTTTTAGATGAATAATAACATTAAATGGAAAAAAAATTATAAATTCATCTATTATAAT
ATGATCAATTGGATTTATCATTATATTTACTTTAGGAGGTCTAACTGGAATTATTTTATC
AAATTCAATTATTGATATTAATTTA
>FAUN17883F-dasylirii
ACATCCAGAAGTTTATATTCTAATTTTACCAGGATTTGGTGCTATATCACAAATTATAAA
TCAAGAAACTGGAAAAATTGAAATTTTTAGAAAGATTAATATAATTTTTGCTATAATATC
AATTGGAATTTTAGGTTTTATTGTTTGAGCTCATCATATATTTACTATTGGATTAGATAT
TGATACACAAATATATTTTATAACAGCTACAATAATTATTGCTATTCCAACTAGAATTAA
AATTTTTAGATGAATAATAACATTAAATGGA-AAAAAATTATAAATTCATCAATTACTTT
TTGATCAATTGGATTTATTATTATATTTACACTAGGAGGATTAACTGGAATTATTTTATC
TAATTCAATTATTGATATTAATCTT
>FAUN17794M-hirsutus
TCATCCAGAAGTTTATATTTTAATTTTACCAGGATTTGGGGTTATATCTCAAATTATAAA
TCAAGAAAGAGGAAAAATTGAAATCTTTAGAAAAATTAATATAATTTTTGCAATAATTTC
TATTGGTATTCTAGGTTTTATTGTTTGAGCCCATCATATATTTACTATTGGTTTAGATAT
TGATACACAATTTTATTTTATATCAGCTACAATAATCATTGCAATTCCTACAAGAATTAA
AATTTTTAGATGAATAATAACTTTAAATGGAAAAAAAATTTTAAATTCTTCTATTAATTA
TTGATCAATAGGTTTTATTATCATATTTACATTAGGAGGATTAACAGGAATTATTCTATC
TAATTCTATTATTGATATTAATCTT
>FAUN17930M-ugandae
GCACCCTGAAGTTTACATTCTTATTTTACCAGGATTTGGAATTATATCTCAAATTATAAA
TCAAGAAAGAGGAAAATTAGAAATTTTTAGAAAAATTAATATAATTTTTGCTATAATTTC
AATTGGAATTTTAGGATTTATTGTTTGAGCTCATCATATATTTACTATTGGTTTAGATAT
TGATACACAAATATATTTTATATCAGCTACAATAATTATTGCTGTTCCTACAAGAATTAA
AATTTTTAGTTGGTTGATAACTTTAAATGGAAAAAAAATTTTTAATTCAGTAATTAATTA
TTGATCTATTGGATTTATTATTATATTTACTTTAGGGGGATTAACTGGAATTATTTTATC
AAATTCTATTATTGATATTAATTTA
>FAUN18502P-marginatus
ACATCCTGAAGTTTACATTTTAATTTTACCAGGATTTGGTGCAATATCACAAATTATAAA
TCAAGAAAGAGGAAAATTAGAAATTTTTAGAAAAATTAATATAATTTTTGCTATAATTTC
TATTGGGATTTTAGGATTTATTGTTTGAGCTCATCATATATTTACTATTGGTTTAGATAT
TGATACTCAATTATATTTTATATCAGCAACAATAATTATTGCTATTCCTACAAGAATTAA
AATTTTTAGTTGAATAATAACTTTAAATGGAAAAAAAATTTTAAATTCTTCAATTATAAT
ATGATCTATAGGATTTATTATTATATTTACATTAGGTGGATTAACAGGTATTATTTTATC
AAATTCAATTATTGATATTAATTTA
>FAUN18314Ph-solenopsis
TCATCCAGAAGTTTATATTTTAATTTTACCCGGATTTGGAATTATATCACAAATTATAAA
TCAAGAGACAGGAAAAATTGAAATTTTTAGAAAAATTAATATAATTTATGCTATAATTTC
AATTGGAGTCTTAGGATTTATTGTTTGAGCCCATCACATATTTACTATTGGATTAGATAT
TGATACTCAATTATATTTTATATCAGCAACTATAATTATTGCAATTCCTACAAGAATTAA
AATTTTTAGATGATTAATAACACTTAATGGAAAAAAAATATTTAATTCATCAACTAATTT
TTGATCAATTGGATTTATTATTATATTTACTTTAGGAGGATTAACTGGTATTATTCTTTC
AAATTCTATTATTGATATTAATCTT
>FAUN17933Ps-concavocerarii
CCACCCAGAAGTTTATATTCTTATTTTACCAGGATTTGGAGCTATATCTCAAATTATAAA
TCAAGAAAGAGGAAAAATAGAAATATTTAGAAAAATTAATATAATATTTGCTATAATTTC
AATTGGAATTTTAGGTTTTATTGTTTGAGCCCATCATATATTCACTATTGGATTAGATAT
TGATACACAATTATATTTTATATCAGCAACAATAATTATTGCTATTCCAACTAGAATTAA
AATTTTTAGTTGAATAATAACTTTAAATGGTAAAAAAATTTTAAATTCATCAATTTCATT
TTGATCAATTGGATTTATCGTTATATTTACTATAGGAGGTTTAACAGGAATTATTTTATC
AAATTCAATCATTGATATAAATTTA
>FAUN17881Ps-concavocerarii
CCATCCAGAAGTTTATATTCTTATTTTACCAGGATTTGGAGCTATATCTCAAATTATAAA
TCAAGAAAGAGGAAAAATAGAAATATTTAGAAAAATTAATATAATATTTGCTATGATTTC
AATTGGAATTTTAGGTTTTATTGTTTGGGCTCATCATATATTCACTATTGGATTAGATAT
TGATACACAATTATATTTTATATCAGCAACAATAATTATTGCTATTCCAACTAGAATTAA
AATTTTTAGTTGAATAATAACTTTAAATGGTAAAAAAATTTTAAATTCATCAATTTCATT
TTGATCAATTGGATTTATCGTTATATTTACTATAGGAGGTTTAACAGGAATTATTTTATC
AAATTCAATCATTGATATAAATTTA
>FAUN17907Ps-jackbeardsleyi
CCACCCTGAAGTATATATTTTAATCTTACCAGGTTTTGGTTTAATATCACAAATTATAAA
TCAAGAAAGAGGAAAATTAGAAATTTTTAGAAAAATAAATATAATTTTTGCAATAATTTC
AATTGGAATTTTAGGTTTTATTGTATGAGCTCATCATATATTTACTATTGGTTTAGATAT
TGATACTCAAATATATTTTATATCAGCTACAATAATTATTGCTATTCCAACTAGTATTAA
AATTTTTAGATGAATAATAACACTTAATGGAAAAAAAAAATCTAATTCATCTATTTTAAT
ATGATCAATAGGATTTATTATTATATTTACCATAGGAGGATTAACAGGAATTATTTTATC
AAATTCAATTATTGACGTCAATTTA
>FAUN17887Ps-longispinus
ACATCCAGAAGTTTATATTCTTATTTTACCAGGATTTGGTGCTATATCTCAAATTATAAA
TCAAGAAAGGGGAAAAATAGAAATATTTAGAAAAATTAATATAATATTTGCTATAATTTC
AATTGGAATTTTAGGTTTTATTGTTTGAGCTCATCATATATTTACTATTGGTTTAGATAT
TGATACACAATTATATTTTATATCAGCAACAATAATTATTGCTATTCCAACAAGTATTAA
AATTTTTAGATGAATAATAACTTTAAATGGAAAAAAAATTTTAAATTCATCTATTTCATT
TTGATCAATTGGATTTATTGTTATATTTACTATAGGAGGTTTAACAGGAATTATTTTATC
TAATTCAATTATTGATATAAATTTA
>FAUN17890Ps-longispinus
ACATCCAGAAGTTTATATTCTTATTTTACCAGGATTTGGGGTTATATCTCAAATTATAAA
TCAAGAAAGAGGAAAAATAGAAATATTTAGAAAAATTAATATAATATTTGCTATAATTTC
AATTGGAATCTTAGGTTTTATTGTTTGAGCTCATCATATATTTACTATTGGATTAGATAT
TGATACACAATTATATTTTATATCAGCAACAATAATTATCGCTATTCCAACTAGAATTAA
AATTTTTAGTTGAATAATAACTTTAAATGGAAAAAAAATTTTAAATTCATCAATTTCATT
TTGATCAATTGGATTTATTATTATATTTACTATAGGAGGTTTAACAGGAATTATTTTATC
TAATTCAATTATTGATATAAACTTA
>FAUN17909Ps-longispinus
ACATCCAGAAGTTTATATTCTTATTTTACCAGGATTTGGTGCTATATCTCAAATTATAAA
TCAAGAAAGGGGAAAAATAGAAATATTTAGAAAAATTAATATAATATTTGCTATAATTTC
AATTGGAATTTTAGGTTTCATTGTTTGAGCCCATCATATATTTACTATTGGTTTAGATAT
TGATACACAATTATATTTTATATCAGCAACAATAATTATTGCTATTCCAACAAGTATTAA
AATTTTTAGATGAATAATAACTTTAAATGGAAAAAAAATTTTAAATTCATCTATTTCATT
TTGATCAATTGGATTTATTGTTATATTTACTATAGGAGGTTTAACAGGAATTATTTTATC
TAATTCAATTATTGATATAAATTTA
>FAUN17926Ps-occiduus
TCACCCAGAAGTTTATATCCTTATTCTACCGGGCTTCGGAGTTATATCTCAAATTATAAA
TCAAGATACAGGTAAAATAGAAATTTTCAGAAAAATTAATATAATCTTTGCAATAATCTC
AATTGGGATTTTAGGCTTTATTGTTTGAGCCCATCATATATTTACCATCGGACTTGATAT
TGATACCCAATTTTATTTTATATCAGCAACTATAATTATTGCTATTCCAACAAGAATTAA
AATTTTCAGTTGATTAATAACTTTAAATGGAAAAAAAATTAATAATTCTTCTACTTTTCT
TTGATCATTAGGATTTATCATCCTATTTACTTTAGGAGGTTTAACAGGAATTATTTTATC
CAATTCAATTATTGATATTAATTTA
>FAUN17903Ps-occiduus
TCACCCAGAAGTTTATATCCTTATTCTACCGGGCTTTGGAGTTATATCTCAAATTATAAA
TCAAGATACAGGTAAAATAGAAATTTTCAGAAAAATTAATATAATTTTTGCAATAATCTC
AATTGGAATTTTAGGCTTTATTGTTTGAGCCCATCATATATTTACTATTGGACTTGATAT
TGATACCCAATTTTATTTTATATCAGCAACTATAATTATTGCTATTCCAACAAGAATTAA
AATTTTCAGTTGATTAATAACTTTAAATGGAAAAAAAATTAATAATTCTTCTACTTTTCT
TTGATCATTAGGATTTATCATCCTATTTACTTTAGGAGGTTTAACAGGAATTATTTTATC
CAATTCAATTATTGATATTAATTTA
>FAUN17911Ps-occiduus
TCATCCAGAAGTTTATATTCTTATTTTACCGGGATTTGGAGTTATATCCCAAATTATAAA
TCAAGATACAGGTAAAATAGAAATTTTCAGAAAAATTAATATAATTTTTGCAATAATTTC
AATTGGAATTTTAGGCTTCATTGTATGAGCCCATCATATATTTACGATCGGACTTGATAT
TGATACCCAATTTTATTTTATATCAGCAACTATAATTATTGCTATTCCTACTAGAATTAA
AATTTTTAGTTGGTTAATAACTTTAAATGGAAAAAAAATTAATAATTCATCTACTTTTCT
TTGATCACTAGGATTTATTATTTTATTTACTTTAGGAGGTCTAACAGGAATTATTCTATC
TAATTCAATTATTGATATTAATTTA
