# Supplementary material for: A barcode database for insects associated with the spread of the Cocoa Swollen Shoot Virus Disease in Côte d’Ivoire
Source: Biodivers Data J. 2025 Mar 14;13:e144017. doi: 10.3897/BDJ.13.e144017 (PMC11929007; doi:10.3897/BDJ.13.e144017)
Supplement: Supplementary material 14 — FASTA file of ants COI sequences [file bdj-13-e144017-s014.txt]

>FAUN17842Atopomyrmex-mocquerysi
TATAAATAATATAAGGTTTTGACTTTTACCCCCCTCTATTATTCTATTACTTTGTAGAAG
ATTAATTAATAGGGGAGTTGGAACAGGATGAACAGTCTATCCTCCCTTAGCTTCAAATAT
TTTTCACAGCGGAGCTTCCGTTGATATAGCTATCTTTTCTCTTCACATTGCAGGAATATC
TTCAATTTTAGGAGCAATTAACTTTATCTCTACAATCTTAAATATACACCATAAAAATAT
TTCTCTAGATAAAATCCCACTACTTGTCTGATCTATCTTAATTACTGCTATTTTATTACT
CTTATCCCTCCCTGTTTTAGCAGGAGCAATTACTATATTATTAACTGACCGAAATCTAAA
TACATCTTTCTTTGATCCCTCTGGAGGAGGAGATCCTATTTTATACCAACATCTATTT
>FAUN17952Camponotus-acvapimensis
TCTTAACAACATAAGATTTTGACTCCTTCCTCCTTCAATTTCATTGTTAATTTTAAGTAA
CTTTATTAATGAAGGATCAGGTACAGGTTGAACTATTTACCCCCCACTAGCCTCTAACTC
TTTCCATAGGGGCCCTTCTATTGACTTAACTATCTTTTCTCTTCATATCGCAGGTATATC
TTCTATCCTAGGGGCAATCAATTTTATTTCAACTATTTTAAATATACATAACCCTAATAT
TTCCCTAGATAAAATCCCCCTTTTAGTTTGATCAATTCTTATCACAGCCATTCTTCTTCT
TTTATCCCTTCCTGTTTTAGCAGGAGCTATCACTATATTACTTACTGATCGAAACTTAAA
TACTTCATTTTTTGACCCCTCTGGGGGAGGAGACCCTATTCTTTACCAACATTTATTT
>FAUN18517Camponotus-acvapimensis
TCTTAACAATATAAGATTTTGACTCCTTCCTCCTTCAATTTCATTGTTAATTTTAAGTAA
CTTTATTAATGAAGGATCAGGTACAGGTTGAACTATTTACCCCCCACTAGCCTCTAACTC
TTTCCATAGAGGTCCTTCTATTGACTTAACTATCTTTTCTCTTCATATCGCAGGTATATC
TTCTATCCTAGGGGCAATCAATTTTATTTCAACTATTTTAAATATACACAACCCTAATAT
TTCCCTAGATAAAATCCCCCTTTTAGTTTGATCAATTCTTATCACAGCCATTCTTCTTCT
TTTATCTCTTCCTGTTTTAGCTGGAGCTATCACTATATTACTTACTGATCGAAACTTAAA
TACTTCATTTTTTGACCCCTCTGGGGGAGGAGACCCTATTCTTTACCAACATTTATTT
>FAUN17893Camponotus-acvapimensis
TCTTAACAATATAAGATTTTGACTCCTTCCTCCTTCAATTTCATTGTTAATTTTAAGTAA
CTTTATTAATGAAGGATCAGGTACAGGTTGGACTATTTACCCCCCACTAGCCTCTAACTC
TTTCCATAGGGGCCCTTCTATTGACTTAACTATCTTTTCTCTTCATATCGCAGGTATATC
TTCTATCCTAGGAGCAATCAATTTTATTTCAACTATTTTAAATATACACAACCCTAATAT
TTCCCTAGATAAAATCCCCCTTTTAGTTTGATCAATTCTTATCACAGCCATTCTTCTTCT
TTTATCCCTTCCTGTTTTAGCAGGAGCTATCACTATATTACTTACTGATCGAAACTTAAA
TACTTCATTTTTTGACCCCTCTGGGGGAGGAGACCCTATTCTTTACCAACATTTATTT
>FAUN17715Camponotus-maculatus
CTTAAATAATATAAGATTTTGATTATTACCACCATCAATTTCTTTATTAATCTTAAGTAA
TTTTATTAACGAAGGCTCAGGTACTGGGTGGACTGTTTACCCACCTCTAGCATCTAATTC
TTTTCACAGAGGACCATCTGTTGATTTAACTATTTTTTCTCTTCATATTGCTGGTATATC
TTCAATCCTTGGTGCAATTAATTTTATTTCTACTATTATAAACATACATAACCCTAATAT
TTCCTTAGATAAAATTCCTCTATTAGTATGATCAATCCTTATTACTGCCATTCTTTTATT
ATTATCATTACCTGTTCTAGCAGGAGCTATCACAATATTATTAACAGATCGAAATTTAAA
TACTTCCTTCTTTGATCCATCGGGAGGGGGAGATCCAATTTTATATCAACATTTATTT
>FAUN17716Camponotusaff-solon
ATTAAATAATATAAGTTTTTGACTTCTTCCCCCTTCAATCTCTTTATTAATTATAAGTAA
TTTTATCAACGAAGGATCAGGGACAGGTTGAACTATCTACCCTCCTTTAGCAAATAATTC
ATTTCACAGGGGACCATCAATTGATTTGACTATTTTTTCCCTTCATATTGCTGGAATATC
TTCAATTCTTGGGGCAATCAATTTTATCGCAACAATTTTAAACATACATAATTCTAATAT
TTCTTTAGATAAAATACCTTTACTAGTTTGATCTATCCTTACAACAGCCATTTTACTTTT
ATTATCACTCCCTGTATTAGCAGGTGCTATTACCATATTATTAACTGATCGAAATCTTAA
TACTTCCTTCTTTGATCCATCTGGAGGGGGAGACCCTATTCTTTATCAACATTTATTT
>FAUN17717Camponotus-solon
ATTAAATAATATAAGTTTTTGACTCCTTCCCCCCTCAATCTCTTTATTAATTATAAGCAA
TTTTATTAACGAAGGATCGGGAACAGGTTGAACTGTTTACCCTCCATTAGCGAATAATTC
ATTTCATAGGGGACCATCTATTGACCTAACTATTTTTTCCCTTCATATTGCTGGAATATC
CTCAATTCTTGGCGCCATCAATTTTATCGCAACAATTTTGAATATACATAACACTAATAT
CTCTATAGATAAAATACCTTTACTAGTATGATCTATCCTTACTACAGCTATTCTACTTTT
ACTATCCCTCCCTGTTTTAGCAGGAGCCATTACCATACTATTAACTGACCGAAATCTTAA
CACTTCTTTCTTTGATCCCTCTGGGGGGGGAGACCCTATTCTTTATCAACACTTATTT
>FAUN17989Camponotus-sp1
CCTTAACAATATAAGATTTTGACTTTTACCCCCTTCAATTTCATTATTAATTTTAAGTAA
TTTTATTAATGAAGGATCCGGAACAGGTTGAACTGTCTACCCTCCCTTAGCCTCAAACTC
CTTCCATAGAGGACCTTCTATCGACTTAACTATTTTTTCCCTTCACATTGCAGGAATATC
CTCTATCCTTGGAGCAATTAATTTTATCTCAACTATTTTAAATATACATAATCCTAATAT
CTCCCTAGACAAGATTCCCCTATTAGTCTGATCTATTCTTATTACAGCCATTCTTCTTTT
ATTATCCCTTCCTGTCTTAGCAGGAGCTATTACTATATTACTTACAGATCGAAACCTTAA
TACTTCCTTTTTTGATCCCTCCGGAGGCGGGGATCCTATTCTTTACCAACATCTATTT
>FAUN17709Camponotus-sp1
CCTTAACAATATAAGATTTTGACTTTTACCCCCTTCAATTTCATTATTAATTTTAAGTAA
TTTTATTAATGAAGGATCCGGAACAGGTTGAACTGTCTACCCTCCCTTAGCCTCAAACTC
CTTCCATAGAGGACCTTCTATCGACTTAACTATTTTTTCCCTTCACATTGCAGGAATATC
CTCTATCCTTGGGGCAATTAATTTTATCTCAACTATTTTAAATATACATAATCCTAATAT
CTCCCTAGACAAGATTCCCCTATTAGTCTGATCTATTCTTATTACAGCCATTCTTCTTTT
ATTATCCCTTCCTGTCTTAGCAGGAGCTATTACTATATTACTTACAGACCGAAACCTTAA
TACTTCCTTTTTTGACCCCTCCGGAGGCGGGGATCCTATTCTTTACCAACATCTATTT
>FAUN17976Camponotus-sp3
TATAAATAATATAAGATTTTGACTCTTACCGCCATCACTTTCATTATTAATTCTAAGTAA
CTTTATCAATGAAGGATCAGGTACAGGATGGACTGTTTACCCTCCCTTAGCATCTAATTC
ATTCCACAGAGGTCCTTCAATTGATCTTACTATTTTTTCTCTCCATATTGCTGGAATATC
CTCAATTTTAGGAGCCATTAACTTTATCTCTACTATCTTAAATATACATAATCCTAATAT
TACTTTAGATAAAATTCCCCTATTAGTTTGATCTATTCTCATCACAGCAATTCTATTATT
ACTATCACTCCCAGTATTAGCAGGAGCTATTACTATACTTCTAACAGACCGAAATTTAAA
TACCTCATTCTTTGACCCTTCAGGAGGAGGAGATCCCATTTTATACCAACATTTATTT
>FAUN17972Camponotus-sp2
TATAAATAATATAAGATTTTGACTTTTACCCCCTTCAATTTCTCTATTAATCTTAAGTAA
TTTTATTAGGGAAGGCCCTGGAACGGGTTGGACTGTATACCCCCCCTTAGCATCTAATTC
TTTCCACAGAGGACCATCTATTGACTTAACTATTTTCTCTCTTCATATTGCAGGAATATC
TTCAATTTTAGGGGCAATTAATTTTATTTCTACAATTTTAAATATACATAACCCTAATAT
TACTATAGATAAAATTCCTCTCTTAGTTTGATCTATTCTTATTACTGCTATTCTTCTATT
ATTGTCCTTACCAGTTTTAGCAGGAGCAATTACTATATTATTAACAGATCGAAATTTAAA
TACCTCCTTTTTTGACCCGTCAGGAGGAGGAGATCCAATTTTATATCAACACTTATTT
>FAUN18519Camponotus-sp4
TTTAAATAATATAAGATTTTGACTTCTCCCCCCTTCAATCTCATTATTAATTCTAAGTAA
TTTCATCAATGAAGGAGCAGGAACAGGGTGAACTGTATACCCTCCTCTAGCTTCTAATAC
TTTCCATAGAGGACCCTCTGTTGATCTAACTATTTTTTCTCTTCACATCGCGGGATTATC
ATCAATCATAGGTGCAATCAATTTTATCTCAACTATTTTAAATATACATAACTCTAATAT
TTCTTTAGATAAAATCCCTTTATTAGTCTGATCTATTCTTATTACAGCTATTCTCCTTCT
ACTATCTCTTCCTGTCCTGGCGGGAGCAATTACTATACTTCTTACTGATCGAAATCTTAA
CACCTCTTTTTTTGATCCCTCAGGAGGAGGAGATCCAATCTTATATCAACACTTATTT
>FAUN18337Cataulacus-guineensis
AATAAACAACATAAGATTCTGACTCCTTCCCCCCTCTATCATCCTTCTTACATTAAGAAG
ATTTATTAACAACGGGGTAGGGACAGGATGAACTATCTACCCTCCCCTAGCCTCTAACAT
CTTTCATAGGGGAGCATCTATTGACCTCTCAATCTTTTCACTTCATATTGCTGGCATATC
ATCAATCCTGGGGGCAATTAACTTCATTTCAACAATCCTAAACATACATCATAAAAATTC
AAATATAGATAAAACACCCCTTCTTGTTTGATCTATTCTAATTACAGCCATCCTCTTACT
TCTATCCCTTCCAGTCCTAGCCGGAGCAATTACAATACTTCTCACTGATCGAAATCTAAA
TACATCATTCTTTGACCCATCGGGAGGGGGAGACCCAATCTTATATCAACACTTATTT
>FAUN17718Crematogaster-africana
AATAAATAATATAAGATTCTGACTACTACCTCCTTCTATCCTTTTACTTCTTCTCAGAGG
CTTCATTAATACTGGTGTAGGAACAGGATGAACAATTTATCCTCCTCTAGCTTCAAATAT
TTTCCATAGAGGCCCCTCCATTGATTTATCAATCTTCTCCCTTCATATTGCTGGGATATC
TTCAATTCTCGGGGCAATTAATTTTATTGCTACTATCTTAAATATACATCATAAATCTTT
CTCTCTTGATAAAATTTCCCTTCTAACTTGATCTATCTTAATTACTGCTATCCTCCTCCT
TCTCTCCCTCCCCGTTTTAGCCGGAGCTATTACCATACTCCTTACCGACCGTAATCTAAA
TACTTCATTCTTTGACCCTTCGGGAGGAGGAGACCCTATTTTATACCAACATCTATTC
>FAUN17719Crematogaster-africana
AATAAATAATATAAGATTCTGACTACTACCGCCTTCTATCCTTTTACTTCTTCTCAGAGG
CTTCATTAATACTGGTGTAGGGACAGGATGAACAATTTATCCTCCTCTAGCTTCAAATAT
TTTCCATAGAGGCCCCTCCATTGATTTATCAATCTTCTCCCTTCATATTGCTGGGATATC
TTCAATTCTCGGGGCAATTAATTTTATTGCTACTATCTTAAATATACATCATAAATCTTT
CTCTCTTGATAAAATTTCTCTTCTAACTTGATCTATCTTAATTACTGCTATCCTCCTCCT
TCTCTCCCTCCCCGTTTTAGCCGGGGCTATTACCATACTCCTTACCGACCGTAATCTAAA
TACTTCATTCTTTGACCCTTCAGGAGGAGGAGACCCTATTTTATACCAACATCTATTC
>FAUN17720Crematogaster-africana
AATAAATAATATAAGATTCTGACTACTACCGCCTTCTATCCTTTTACTTCTTCTCAGAGG
CTTCATTAATACTGGTGTAGGAACAGGATGAACAATTTATCCTCCTCTAGCTTCAAATAT
TTTCCATAGAGGCCCCTCCATTGATTTATCAATCTTCTCCCTTCATATTGCTGGAATATC
TTCAATTCTCGGGGCAATTAATTTTATTGCTACTATCTTAAATATACATCATAAATCTTT
CTCTCTTGATAAAATTTCCCTTCTAACTTGATCTATCTTAATTACTGCTATCCTCCTCCT
TCTCTCCCTCCCCGTTTTAGCCGGGGCTATTACCATACTCCTTACCGACCGTAATCTAAA
TACTTCATTCTTTGACCCTTCAGGAGGAGGAGACCCTATTTTATACCAACATCTATTC
>FAUN18510Crematogaster-africana
AATAAATAATATAAGATTCTGACTACTACCGCCTTCTATCCTTTTACTTCTTCTCAGAGG
CTTCATTAATACTGGTGTAGGAACAGGATGAACAATTTATCCTCCTCTAGCTTCAAATAT
TTTCCATAGAGGCCCCTCCATTGATTTATCAATCTTCTCCCTTCATATTGCTGGGATATC
TTCAATTCTCGGGGCAATTAATTTTATTGCTACTATCTTAAATATACATCATAAATCTTT
CTCTCTTGATAAAATTTCCCTTCTAACTTGATCTATCTTAATTACTGCTATCCTCCTCCT
TCTCTCCCTCCCCGTTTTAGCCGGAGCTATTACCATACTCCTTACCGACCGTAATCTAAA
TACTTCATTCTTTGATCCTTCAGGAGGGGGAGACCCTATTTTATACCAACATCTATTC
>FAUN17760Crematogaster-clariventris
AATAAATAATATAAGTTTTTGAATATTACCACCATCCCTTTCCTTACTTTTAATTAGAAG
TTTAGTAGAAAATGGAGCTGGGACAGGTTGAACAGTTTACCCTCCGTTGGCTGCTAATAT
CTCACATGCAGGATCATCTGTTGATTTTGCAATTTTTTCCTTACATTTAGCCGGGATTTC
TTCAATTTTAGGGGCTGTAAATTTTATTACCACAATTATTAATATACGATCAGCTGGAAT
TACATTTGACCGTATACCTTTATTTGTATGATCAGTATTAATTACTGCAATTTTATTATT
ACTATCATTACCAGTTTTAGCAGGAGCAATTACAATATTATTAACAGATCGAAATTTTAA
TACTTCTTTTTTTGATCCTGCTGGAGGGGGTGACCCTATTCTTTACCAACATTTATTT
>FAUN18551Crematogaster-solenopsides
AATAAATAATATAAGATTTTGATTACTACCCCCCTCTATTTTACTTCTCCTTTTAAGAAG
ATTCTTAAACACAGGAGTAGGTACAGGATGAACAATTTACCCCCCTTTAGCCTCAAATAT
CTTTCATAGTGGTCCTTCGGTAGATCTTTCAATTTTTTCTCTTCATATTGCTGGTATATC
ATCAATTTTAGGAGCAATTAATTTTATCTCTACTATCTTAAATATACACCACAAATCCTT
CTCTTTAGATAAAATTTCTCTATTAACCTGATCTATCCTTATTACTGCCATCCTCCTTCT
TCTTTCTCTACCTGTCTTAGCTGGAGCAATTACTATATTATTAACTGATCGTAACTTAAA
TACTTCATTTTTTGATCCCTCAGGAGGAGGAGACCCAATCCTTTACCAACATCTTTTT
>FAUN17722Crematogaster-stadelmanni
AATAAATAATATAAGATTTTGACTCCTCCCCCCCTCAATCCTACTTCTTTTACTTAGAAG
ATTTATTAATACTGGTGTAGGTACAGGATGAACAATTTATCCACCTTTAGCCTCAAATAT
TTTTCATAGAGGCCCATCTATCGATCTTTCAATTTTTTCCTTACATATTGCAGGAATATC
ATCAATTCTTGGAGCTATTAATTTTATTAGTACTATTTTAAATATACATCATAAATCCTT
ATCCCTTGATAAAATCTCTCTTTTAACCTGATCAATTTTAATTACCGCTATCCTCCTCCT
CCTATCTCTTCCTGTTTTAGCCGGAGCTATTACAATACTATTAACCGATCGTAATTTAAA
TACCTCTTTCTTTGACCCCTCCGGAGGAGGTGACCCCATCCTTTATCAACATTTATTC
>FAUN17738Crematogaster-sp1
CATAAATAATATAAGATTTTGATTACTACCCCCCTCTATTCTTCTTCTTCTTCTTAGAAG
ATTTCTAAATTCCGGTGTAGGAACAGGATGAACCATCTACCCCCCTCTAGCTTCTAATAT
TTTCCACAGAGGCCCTTCAATTGATCTATCAATTTTCTCTCTCCATATTGCAGGTATATC
CTCTATTCTAGGTGCAATTAATTTTATTGCAACTATTCTTAATATACATCATAAATCCCT
ATCCCTTGATAAAATCACCTTATTAACTTGATCTATTCTTATTACAGCAATCCTTCTTCT
TCTTTCTTTACCTGTACTAGCCGGAGCTATTACTATACTATTAACTGATCGTAATCTAAA
TACTTCCTTCTTTGACCCATCTGGAGGAGGAGACCCTATTTTATATCAACATTTATTT
>FAUN17743Crematogaster-sp1
CTTAAATAATATAAGATTTTGATTATTGCCCCCCTCTATTCTTCTTCTTCTTCTTAGAAG
ATTCCTAAATTCCGGTGTAGGAACAGGATGAACCATCTATCCCCCTCTAGCTTCTAATAT
TTTCCATAGAGGTCCTTCAATTGATCTATCAATTTTCTCTCTCCATATTGCAGGTATATC
CTCTATTCTAGGTGCAATTAATTTTATTGCAACTATTCTTAATATACATCATAAATCCCT
ATCTCTTGATAAAATCACCTTATTAACTTGATCTATTCTTATTACAGCAATCCTTCTACT
TCTTTCTTTACCTGTACTAGCCGGAGCTATTACTATACTATTAACTGATCGTAATCTAAA
TACTTCCTTCTTTGACCCATCTGGAGGAGGAGATCCTATTTTATACCAACATTTATTT
>FAUN18514Crematogaster-sp1
CATAAATAATATAAGATTTTGATTATTACCCCCCTCTATTCTTCTTCTTCTTCTTAGAAG
ATTTCTAAATTCCGGTGTAGGAACAGGATGAACCATCTACCCCCCTCTAGCTTCTAATAT
TTTCCACAGAGGCCCTTCAATTGATCTATCAATTTTCTCTCTCCATATTGCAGGTATATC
CTCTATTCTAGGTGCAATTAATTTTATTGCAACTATTCTTAATATACATCATAAATCCCT
ATCCCTTGATAAAATCACCTTATTAACTTGATCTATTCTTATTACAGCAATCCTTCTTCT
TCTTTCTTTACCTGTACTAGCCGGAGCTATTACTATACTATTAACTGATCGTAATCTAAA
TACTTCCTTCTTTGACCCATCTGGAGGAGGAGACCCTATTTTATATCAACATTTATTT
>FAUN17733Crematogaster-sp2
ATTAAATAATATAAGATTCTGGCTACTACCTCCTTCTATTCTTTTACTTCTTCTTAGAGG
CTTCATTAATACAGGCGTAGGAACAGGATGAACAATTTATCCCCCTCTAGCTTCAAATAT
TTTTCATAGGGGCCCTTCCGTTGATCTATCAATCTTCTCTCTCCATATTGCTGGAATATC
TTCAATCCTAGGAGCAATTAATTTTATCGCTACTATCTTAAATATACATCATAAATCTTT
CTCATTAGACAAAATTTCTCTATTAACTTGATCTATTTTAATTACCGCTATTCTTCTCCT
TCTCTCTCTCCCCGTTTTAGCAGGGGCTATTACTATACTCCTTACCGACCGTAATCTAAA
TACTTCATTCTTTGACCCCTCAGGAGGAGGAGACCCTATTTTATATCAACATCTATTC
>FAUN18507Crematogaster-sp2
ATTAAATAATATAAGATTCTGGCTTCTACCTCCTTCTATTCTTTTACTTCTTCTTAGAGG
CTTCATTAATACAGGCGTAGGAACAGGATGAACAATTTACCCCCCTCTAGCTTCAAATAT
TTTTCATAGGGGCCCTTCCGTTGATCTGTCAATCTTCTCTCTCCATATTGCTGGAATATC
TTCAATCCTAGGAGCAATTAATTTTATCGCTACTATCTTAAATATACATCATAAATCTTT
CTCATTAGACAAAATTTCTCTATTAACTTGATCTATTTTAATTACCGCTATTCTTCTCCT
TCTCTCTCTCCCCGTTTTAGCAGGGGCTATTACTATACTCCTTACCGACCGTAATCTAAA
TACTTCATTCTTTGACCCCTCAGGAGGAGGAGACCCTATTTTATATCAACATCTATTC
>FAUN17747Crematogaster-sp3
AATAAATAATATAAGATTCTGGCTATTACCTCCCTCTATCCTTCTTCTCCTTCTAAGTAG
ATTCCTTAACTCTGGTGTAGGAACAGGATGAACAATCTACCCCCCACTAGCCTCCAACAT
CTTCCATAGAGGCCCTTCCGTAGACCTTTCAATTTTCTCCCTACATATTGCTGGTATATC
CTCAATCCTTGGAGCTATTAATTTTATTGCAACTATCTTAAATATACACCATAAATCTTT
CTCTCTTGATAAAATCTCACTTTTAACTTGATCAATCCTTATTACTGCCATTCTGCTCTT
ATTATCCCTCCCTGTACTAGCAGGAGCTATCACCATACTACTTACAGATCGAAACCTAAA
CACATCATTCTTCGACCCCTCAGGAGGAGGAGACCCTATTCTATATCAACACCTTTTT
>FAUN17761Crematogaster-sp3
AATAAATAATATAAGATTCTGGCTATTACCTCCCTCTATCCTTCTTCTCCTTCTAAGCAG
ATTCCTTAACTCTGGCGTAGGAACAGGATGAACAATCTACCCCCCACTAGCCTCTAACAT
CTTCCATAGAGGCCCTTCCGTAGACCTTTCAATTTTCTCCCTACATATTGCTGGTATATC
CTCAATCCTTGGAGCTATTAATTTTATTGCAACTATCTTAAATATACACCATAAATCTTT
CTCTCTTGATAAAATCTCACTTTTAACTTGATCAATCCTTATTACTGCCATTCTGCTCTT
ATTATCCCTCCCTGTACTGGCAGGAGCTATCACCATGCTACTTACAGATCGAAACCTAAA
CACATCATTCTTCGACCCCTCAGGAGGAGGAGACCCTATTCTATATCAACACCTTTTT
>FAUN17943Crematogaster-sp4
CATAAATAATATAAGATTTTGATTATTACCGCCTTCTATTCTTCTTCTTCTTCTTAGAAG
ATTTCTAGATTCTGGTGTAGGAACAGGATGAACTATCTATCCCCCTCTAGCATCTAACGT
TTTTCACAGAGGCCCCTCAATTGATCTATCAATTTTCTCTCTTCATATTGCAGGTATATC
CTCTATTCTAGGAGCAATTAATTTTATTGCAACTATTCTTAATATACACCATAAATCCCT
ATCCCTTGATAAAATCACCTTATTAACTTGATCTATTCTTATTACAGCAATCCTTCTTCT
TCTTTCCCTACCTGTACTAGCTGGAGCTATTACTATATTATTAACTGACCGTAATCTAAA
TACTTCCTTCTTTGACCCATCTGGAGGAGGAGACCCTATTTTATACCAACATTTATTT
>FAUN17757Crematogaster-sp4
CATAAATAATATAAGATTTTGATTATTACCGCCTTCTATTCTTCTTCTTCTTCTTAGAAG
ATTCCTAGATTCTGGTGTAGGAACAGGATGAACTATCTATCCCCCTCTAGCATCTAACGT
TTTTCACAGAGGCCCCTCAATTGATCTATCAATTTTCTCTCTTCACATTGCAGGTATATC
CTCTATTCTAGGAGCAATTAATTTTATTGCAACTATTCTTAATATACACCATAAATCCCT
ATCCCTTGATAAAATCACCTTATTAACTTGATCTATTCTTATTACAGCAATCCTTCTTCT
TCTTTCCCTACCTGTACTAGCTGGAGCTATTACTATATTATTAACTGACCGTAATCTAAA
TACTTCCTTCTTTGACCCATCTGGAGGAGGAGACCCTATTTTATACCAACATTTATTT
>FAUN18563Crematogaster-sp5
TTTAAATAATATAAGATTCTGACTCCTACCCCCCTCAATTACCTTACTTCTCTTCAGTAG
ACTAATCAACACTGGAGTAGGTACAGGCTGAACAATCTATCCTCCCCTTGCCTCTAATAT
CTTTCACAGGGGACCATCAATCGACCTTTCAATCTTCTCTCTTCATATCGCTGGTATATC
TTCTATTTTAGGAGCCATTAATTTTATCGCAACCATTCTAAACATACATCATAAATCATT
TACCTTAGATAAAATCTCTCTTCTATCCTGATCAATTTTAATTACTGCTATTCTTCTCCT
CCTTTCCCTCCCTGTCCTTGCCGGAGCAATTACCATACTTCTAACTGATCGAAACTTAAA
TACATCATTTTTTGATCCCTCAGGAGGTGGGGACCCAATTTTATACCAACACTTATTT
>FAUN17756Crematogaster-sp6
AATAAATAACATAAGATTCTGACTCCTCCCCCCCTCCCTCTTACTTCTTCTTCTTAGAAG
ATTCATTGACTCTGGAGTAGGCACCGGATGAACAATTTATCCCCCCCTTGCCTCTAACAT
CTTTCATAGAGGCCCTTCTATTGATCTCTCAATCTTCTCCCTCCATATCGCTGGAATATC
ATCCATTCTCGGAGCAATTAATTTTATTTCCACAATCTTAAATATACATCACAAATCCTT
ATCTCTTGATAAAATCTCCCTTTTATCCTGATCAATCCTAATTACTGCAATTTTACTTCT
CCTTTCTCTTCCAGTTTTAGCCGGTGCTATTACTATACTATTAACTGACCGTAACCTAAA
CACCTCATTTTTTGACCCCTCAGGAGGAGGTGACCCTATCCTTTACCAACATCTTTTT
>FAUN18560Crematogaster-sp7
CATAAATAATATAAGATTTTGACTTCTACCTCCTTCTCTTCTTTTACTCCTTCTTAGAAG
ATTCCTAAACTCTGGAGTTGGTACAGGATGAACTATTTATCCTCCTTTAGCTTCTAATGT
ATTTCATAGAGGACCTTCAATTGATCTCTCAATTTTTTCTCTTCATATTGCCGGTATATC
CTCTATTCTAGGAGCAATTAATTTTATTGCAACTATTTTAAACATACACCATAAATCCCT
TTCTCTTGACAAAATTACACTATTAACCTGATCTATTCTTATCACCGCAATTCTTCTTTT
ACTCTCCTTACCTGTTCTAGCCGGAGCTATTACCATACTTTTAACTGATCGTAATCTAAA
TACTTCCTTTTTTGATCCCTCAGGAGGAGGCGATCCTATCTTATATCAACATTTATTT
>FAUN17721Crematogaster-sp8
AATAAATAACATAAGATTCTGACTACTCCCCCCCTCAATCCTACTTCTTCTTCTTAGAAG
ATTTATTAATACAGGAGTAGGTACAGGATGAACTATTTATCCGCCATTAGCATCAAATAT
TTTTCATAGGGGCCCTTCCATTGACCTATCAATCTTCTCTCTTCATATTGCAGGTATCTC
ATCAATTCTTGGAGCTATTAATTTTATTGCAACTATTTTAAATATGCATCATAAATCTTT
AACTTTAGATAAAATCTCTCTTTTAACCTGATCAATCCTAATTACTGCCATCTTACTCCT
CCTCTCTCTCCCCGTCTTAGCAGGAGCTATTACTATACTTCTAACTGACCGTAACCTTAA
TACCTCTTTTTTTGATCCATCTGGAGGAGGTGACCCAATTCTTTACCAACATCTCTTC
>FAUN17755Crematogaster-sp9
AATAAATAATATAAGATTTTGACTTTTACCTCCCTCTATTTTACTCCTTCTTCTTAGAGG
ACTCCTCAATACTGGTGTCGGAACAGGATGAACAATTTACCCCCCTCTTGCCTCTAATAT
TTTCCATAGGGGACCTTCAGTAGATCTCTCTATTTTTTCTCTCCATATTGCTGGTATATC
CTCAATTTTAGGGGCTATTAACTTCATTGCTACTATCTTAAATATACATCATAAATCTTT
TTCTCTTGATAAAATCTCTCTTTTAACCTGATCAATCCTTATTACTGCTATCCTACTTCT
ACTCTCTCTCCCTGTTTTAGCTGGAGCTATTACTATACTTCTAACAGATCGAAATTTAAA
TACTTCATTTTTTGATCCCTCTGGTGGTGGTGACCCAATTTTATACCAACATCTATTT
>FAUN17736Crematogaster-sp10
AATAAACAATATAAGATTTTGACTCCTCCCCCCTTCCATCCTTCTTCTTCTTCTAAGAAG
ATTTCTAAATTCAGGAGTAGGAACAGGTTGAACTATCTACCCTCCTCTAGCTTCAAACAT
TTTTCACAGAGGCCCATCAGTTGATCTTTCTATCTTCTCCCTTCATATTGCTGGAATATC
TTCAATTTTAGGAGCAATTAACTTTATTGCGACAATTTTAAACATACATCATAAATCTTT
CTCTCTTGATAAAATCTCCCTCCTATCTTGGGCCATCCTCATTACAGCCATCCTTCTTCT
TTTATCCCTACCAGTCTTAGCTGGAGCAATTACTATATTATTAACTGACCGTAACCTAAA
CACATCATTTTTTGATCCGTCAGGAGGGGGAGATCCAATTCTTTACCAACATCTATTT
>FAUN17791Lepisiota-cocazela
TATAAATAATATAAGTTTCTGACTTTTACCTCCATCTCTTTCTTTATTGCTCCTAAGAAA
TTTTATTAATGATGGGATTGGAACAGGCTGAACAGTCTACCCCCCCCTAGCTTCTAATAT
ATTCCATAATGGACCATCTGTCGATTTAACAATTTTTTCTTTACATATTGCCGGAATATC
CTCGATCCTAGGGGCTATTAATTTTATCTCAACTATTCTAAATATGCACCATAAAAATTT
TTCTATAGATAAAATTCCCCTTTTAGTATGATCAATCCTAATTACAGCTATCTTATTACT
TCTTTCCCTACCTGTACTAGCCGGAGCAATTACTATACTTCTCACTGACCGAAACCTAAA
TACTTCTTTTTTTGATCCCTCAGGAGGAGGAGATCCAATTTTATACCAACACTTATTT
>FAUN17792Lepisiota-sp
AATAAATAATATAAGTTTTTGACTCCTTCCCCCCTCTCTTTCTTTACTACTTCTAAGAAA
CTTTATTAATGATGGAGTAGGCACAGGCTGAACAGTTTATCCCCCTTTAGCTTCAAATAT
ATTTCATAACGGACCCTCTGTTGATTTAACAATCTTTTCCTTACATATTGCTGGAATATC
TTCAATCCTAGGAGCTATTAATTTTATCTCAACTATCTTAAACATACACCATAAAAATTT
TACTATAGATAAAATTCCCCTTCTAGTTTGATCAATCTTAATTACAGCTATCTTACTACT
TCTTTCTCTTCCTGTTCTAGCTGGGGCTATTACAATACTTCTCACTGATCGAAACTTAAA
TACTTCTTTTTTTGACCCTTCTGGAGGAGGAGACCCAATTCTATACCAACACTTATTT
>FAUN17805Monomorium-floricola
AATAAATAATATAAGATTTTGACTCTTACCCCCCTCATTAACTCTTTTACTTTTAAGAAG
ATTTATTAATTCAGGTGTAGGAACAGGTTGAACAATTTATCCCCCACTAGCATCCAATAT
TTTTCATAGAGGAGCTTCAATTGATTTATCTATTTTTTCTTTACATATTGCAGGAATATC
TTCAATCTTAGGAGCAATTAATTTTATTTCAACAATTATAAATATACATCATAAAAATTT
ATCCCTAGATAAAATTCCCCTCTTAGTTTGGTCTATTATAATCACTGCTATTTTACTTTT
ACTTTCTCTTCCTGTTTTAGCTGGAGCTATTACTATACTTTTAACAGATCGAAATTTAAA
TACAACATTTTTTGATCCTAGAGGAGGAGGAGATCCAATTCTTTATCAACATTTATTT
>FAUN17811Monomorium-pharaonis
TATAAACAATATAAGATTTTGATTATTACCCCCCTCTCTTACTCTTCTTTTATTAGGAAG
TTTTATCAATAGGGGGGTAGGAACAGGTTGAACAATTTATCCACCTTTATCATCTAATAT
TTTTCATAGAGGAGCTTCAATTGATCTATCAATCTTTTCCCTCCATATCGCTGGTATATC
ATCAATTTTAGGGGCTATTAATTTTATTTCAACAATTATTAATATACACCACAAAAATTT
TTCTATAGATAAAATTCCTTTATTAGTCTGATCAATTTTAATTACAGCAATTTTATTACT
ACTATCTCTCCCCGTACTAGCAGGAGCAATTACTATATTATTAACAGATCGTAACCTTAA
TACATCATTTTTTGATCCCTCTGGAGGGGGGGACCCAATTTTATACCAACATTTATTT
>FAUN17809Monomorium-invidium
AATAAATAATATAAGATTTTGACTTCTACCCCCATCTCTAACTCTTCTCTTACTAAGAAG
ATTTATTAATTCAGGGGTAGGAACAGGTTGAACAATTTATCCACCACTAGCATCTAATAT
TTTTCACAGAGGAGCTTCAGTTGACTTATCTATTTTTTCTCTCCATATTGCCGGAATATC
CTCAATTTTAGGAGCAATCAACTTTATTTCAACTATTATAAATATACATCATAAAATTCT
AACTTTAGATAAAATTCCACTCTTAGTCTGATCTATCTTAATTACTGCCATTCTTCTTTT
ACTCTCCCTACCAGTTCTTGCTGGAGCAATCACTATACTTTTAACTGATCGAAATTTAAA
TACAACATTTTTTGATCCCAGAGGAGGAGGAGATCCAGTTCTTTACCAACACTTATTT
>FAUN17815Monomorium-invidium
AATAAATAATATAAGATTTTGACTTCTACCCCCATCTCTAACTCTTCTCTTACTAAGAAG
ATTTATTAATTCAGGGGTAGGAACAGGTTGAACAATTTATCCACCACTAGCATCTAATAT
TTTTCACAGAGGAGCTTCAGTTGACTTATCTATTTTTTCTCTCCATATTGCCGGAATATC
CTCAATTTTAGGAGCAATCAACTTTATTTCAACTATTATAAATATACATCATAAAATTCT
AACTTTAGATAAAATTCCACTCTTAGTCTGATCTATCTTAATTACTGCCATTCTTCTTTT
ACTCTCCCTACCAGTTCTTGCTGGAGCAATCACTATACTTTTAACTGATCGAAATTTAAA
TACAACATTTTTTGATCCCAGAGGAGGAGGAGATCCAGTTCTTTACCAACACTTATTT
>FAUN17806Monomorium-sp
TATAAATAATATAAGATTTTGATTATTACCACCGTCTCTTACCCTTTTATTGTTAGGAAG
TTTCATTAACTCAGGAGTAGGAACAGGATGAACAATTTATCCTCCTTTAGCATCAAATAT
CTTTCACAGAGGGGCCTCAATCGATTTATCTATTTTCTCCCTTCATATTGCAGGAATATC
TTCTATTTTAGGGGCAATTAATTTTATCTCCACTATTCTTAATATACATCATAAAAATAT
TTCTCTAGATAAAATTCCTCTTCTTGTCTGATCAATTATAATTACAGCAATTTTATTACT
CTTATCCCTTCCAGTTTTAGCTGGAGCTATTACTATACTTTTAACAGACCGAAATTTAAA
TACAACCTTCTTTGATCCTAGGGGGGGGGGTGATCCAATTCTTTACCAACACTTATTT
>FAUN17813Nylanderia-sp1
AATAAATAATATAAGATTTTGACTCCTACCCCCATCAATCACATTACTTTTATTAAGAAA
TTTTATTAATGACGGCGTAGGTACAGGTTGAACTGTATATCCGCCCTTAGCTTCCAATAT
TTTTCATAATGGCCCATCAGTTGATTTAGCTATTTTTTCTTTACATATTGCTGGTATATC
ATCTATTTTAGGTGCCATTAATTTTATCTCAACAATTTTAAATATACATCATAAAAGATT
TTCAATTGATAAAATCCCTCTTCTTGTTTGATCTATCTTTATTACAGCAATTCTTCTTCT
TTTATCATTACCTGTTTTAGCCGGAGCAATTACTATACTATTAACGGATCGAAATTTAAA
TACATCTTTTTTTGACCCATCAGGCGGGGGAGACCCTATTCTCTACCAACATCTATTT
>FAUN17820Nylanderia-sp2
AATAAATAATATAAGATTTTGACTTCTTCCCCCTTCAATCTTATTATTATTAGTCAGAAA
TTTTATTGGCTCAGGTACAGGAACAGGATGAACTGTTTATCCCCCCTTAGCTTCTAATAT
ATTTCACAATGGTCCCTCAGTTGATCTAGCAATTTTTTCTTTACATATAGCCGGAATTTC
CTCTATTCTTGGCGCCATTAATTTTATTTCAACTATTATTAATATACATCACAAAAACTT
TTCTTTAGATAAAATCCCACTCTTAGTTTGATCTATTTTTATCACAGCTATCTTACTTTT
ACTTTCTCTCCCCGTTCTAGCCGGAGCCATCACCATACTCTTAACTGATCGAAATTTAAA
TACTTCATTTTTTGACCCCTCAGGAGGAGGTGATCCAATCCTTTATCAACACTTATTC
>FAUN17783Odontomachus-troglodydes
AATGAATAATATAAGATTTTGATTATTACCACCTTCTTTAATTTTATTATTATCAAGAAG
AATAGTATATTCAGGAGTAGGGACAGGATGAACAATTTACCCTCCTTTATCAAATAATTT
ATATCATAATGGATATTCTACAGATTTAGCTATTTTTTCTTTGCATATTGCTGGAATATC
ATCAATTATAGGAGCAATTAATTTTATTTCTACCATTCTTAACATACATCATAAGAATAT
TTCTTTAGATAAAATTCCTTTAATAGTTTGATCTATTTTAATTACAGCAATTTTATTATT
ATTATCTTTGCCTGTATTAGCTGGAGCTATTACTATATTATTAACAGATCGAAATTTAAA
TACATCTTTTTTTGATCCATCTGGAGGAGGTGATCCTATTTTATATCAACATTTATTT
>FAUN17823Oecophylla-longinoda
TATAAATAATATAAGATTTTGATTATTACCACCATCAATCTTTTTATTAATTTTAAGAAA
TTTTATTGATAATGGAAGAGGAACAGGATGAACAATTTATCCTCCATTAGCTTCTAATAT
TTTTCATAGAGGTTCTTCTGTCGATTTAACAATTTTTTCTCTTCATATTGCAGGTATTTC
CTCAATTATAGGAGCAATTAATTTTATTTCTACAATCTTAAATATACATCATAAAAATTT
TTCAATTGATAAAATTCCATTACTTGTATGATCTATTTTAATTACTGCAATTTTATTATT
ACTATCATTACCTGTATTAGCTGGAGCAATTACTATATTACTTACAGATCGAAATTTAAA
TACCTCATTCTTTGATCCATCGGGAGGAGGAGATCCAATTTTATATCAACATTTATTT
>FAUN17824Oecophylla-longinoda
TATAAATAATATAAGATTTTGATTATTACCACCATCAATCTTTTTATTAATTTTAAGAAA
TTTTATTGATAATGGAAGGGGAACAGGATGAACAATTTATCCTCCATTAGCTTCTAATAT
TTTTCATAGAGGTTCTTCTGTTGATTTAACAATTTTTTCTCTTCATATTGCAGGTATCTC
CTCAATTATAGGAGCAATTAATTTTATTTCTACAATCTTAAATATACATCATAAAAATTT
TTCAATTGATAAAATTCCATTACTTGTATGATCTATTTTAATTACTGCAATTTTATTATT
ATTATCATTACCTGTATTAGCTGGAGCAATTACTATATTACTTACAGATCGAAATTTAAA
TACCTCATTCTTTGATCCATCAGGAGGAGGAGATCCAATTTTATATCAACATTTATTT
>FAUN18543Nesomyrmex-angulatus
AATAAATAATATGAGATTTTGACTACTTCCACCATCAATTTCTTTACTAATTCTGAGAAA
TTTTATCAACAACGGAGCGGGAACAGGGTGAACAGTATACCCGCCATTAGCTACTAACCT
ATTTCATAGAGGAGCATCAGTAGATATAACAATCTTTTCCCTACACATTGCAGGTATATC
TTCAATTTTAGGGGCAATTAACTTTATTTCAACAATTTTAAATATACATCATAAAAACTT
ATCATTAGATAAAATTCCTCTTTTAGTTTGATCAATTTTAATCACTGCTATTTTATTACT
TTTATCTTTGCCTGTACTTGCTGGAGCCATTACTATACTTTTAACAGACCGTAATCTTAA
TACTTCTTTCTTTGACCCTTCTGGAGGGGGAGACCCCATTCTATATCAACATTTATTT
>FAUN17818Paratrechina-longicornis
AATAAATAATATAAGATTTTGACTTTTACCTCCTTCTATTTCTTTATTATTACTAAGAAA
TTTTATCAATGACGGAGTAGGAACTGGTTGGACAGTATACCCCCCATTAGCCTCTAATAT
TTTTCATAATGGACCTTCTGTTGATTTAGCAATTTTTTCCCTACATATTGCTGGTATATC
ATCTATTCTAGGGGCAATTAATTTCATTTCCACAATTTTAAATATGCATCATAAAAATTT
TTCAATTGACAAAATTCCTCTTCTTGTCTGAGCAATCCTAATTACTACTATTCTCCTTCT
TTTATCTTTACCAGTATTAGCGGGTGCCATTACTATATTACTCACTGATCGAAATCTAAA
TACTTCCTTCTTCGACCCGTCGGGCGGGGGAGACCCTATTTTATATCAACACCTATTT
>FAUN17804Paratrechina-longicornis
AATAAATAATATAAGATTTTGACTTTTACCTCCTTCAATCTCTTTATTATTACTAAGAAA
TTTTATCAATGATGGAGTAGGTACTGGATGAACAGTGTACCCCCCATTAGCCTCTAATAT
TTTTCATAATGGGCCTTCTGTTGATTTAGCAATTTTTTCACTACATATTGCTGGTATATC
ATCTATTCTAGGAGCAATTAATTTCATTTCCACAATTTTAAATATGCACCATAAAAATTT
TTCAATTGACAAAATTCCTCTTCTTGTTTGAGCAATCCTAATTACCGCAATTCTTCTTCT
TTTATCTTTACCAGTACTGGCAGGTGCCATTACTATACTACTCACTGATCGAAATCTAAA
TACTTCTTTTTTCGACCCATCGGGGGGGGGAGACCCTATTCTATATCAACACCTATTT
>FAUN17774Pheidole-crassinoda
AATAAATAATATAAGATTCTGACTCCTCCCCCCCTCTATTACTCTTCTTTTATTAAGTAG
GTACATTAACTCGGGGGTCGGGACTGGATGAACAATTTACCCTCCTCTCGCTTCTAATGT
TTTCCATAGAGGAGCCTCTGTTGATCTCTCTATTTTCTCATTACACATCGCAGGTATATC
TTCAATTCTTGGAGCTATTAATTTTATTTCCACAATTATTAATATACATCATAAAAATTT
TACTATAGATAAGATTCCTTTATTAGTTTGATCAATTTTAATTACAGCTATTCTTCTCCT
TCTTTCTCTCCCAGTTCTTGCCGGAGCAATTACTATACTTTTAACCGATCGTAACCTCAA
TACTTCCTTCTTTGACCCTGCAGGGGGAGGAGACCCTATTCTCTACCAACATCTCTTT
>FAUN17965Pheidole-megacephala
AATGAATAATATAAGATTTTGATTACTCCCCCCCTCTATTACTCTCCTCCTATTAGGAAG
ATTCATTAATTCAGGGGTCGGAACCGGATGAACAATTTATCCTCCTCTAGCCTCTAATGT
TTTTCACAGAGGAGCTTCTATTGACCTCTCAATTTTCTCGCTACATATTGCAGGAATATC
TTCCATTCTTGGTGCTATTAATTTTATTGCTACAATTATTAATATACATCATAAAAATTT
TACTATAGATAAAATTCCTTTATTAGTTTGATCAATTTTAATTACAGCAATTCTTCTACT
TCTTTCCCTCCCAGTTCTCGCCGGAGCAATTACCATACTTTTAACTGACCGTAATCTTAA
CACTTCATTTTTTGACCCCGCAGGAGGAGGAGACCCCATTCTTTACCAACACCTCTTT
>FAUN17766Pheidole-megacephala
AATAAATAATATAAGACTTTGATTACTTCCCCCTTCTATTACTCTCCTCTTATTAAGAAG
ATTCATTAATTCAGGAGTCGGAACCGGATGAACAATTTATCCTCCTCTAGCCTCTAATGT
TTTTCACAGAGGAGCCTCTATTGACCTCTCAATTTTCTCACTGCATATTGCAGGGATATC
TTCCATTCTTGGTGCTATTAATTTTATTGCTACAATTATTAATATACATCATAAAAATTT
TACTATAGATAAAATTCCTTTATTAGTTTGATCAATTTTAATTACAGCAATTCTTCTACT
TCTTTCCCTCCCAGTTCTCGCCGGAGCAATTACCATACTTTTAACTGACCGTAATCTTAA
CACTTCATTTTTTGACCCCGCAGGAGGAGGAGACCCCATTCTTTACCAACACCTCTTT
>FAUN17781Pheidole-puntulata
TATAAATAATATAAGATTCTGACTACTCCCCCCATCTATTACATTACTATTACTTGGAAG
ATTTATTAATTCAGGGGTCGGAACCGGGTGAACAATCTACCCCCCCCTAGCTTCTAACAT
TTTTCACAGAGGTGCTTCTATTGACTTATCCATTTTCTCACTTCATATTGCTGGAATATC
TTCTATTCTAGGAGCTATTAATTTTATTTCTACAATTATTAACATACACCATAAAAATTT
TACTATAGATAAAATTCCTCTTTTAGTTTGATCAATTCTTATTACAGCAATCCTACTACT
TCTTTCTTTACCAGTTCTTGCTGGAGCTATTACTATACTTCTTACTGATCGAAATTTAAA
TACTTCTTTTTTCGACCCAGCCGGAGGAGGAGACCCAATCCTTTACCAACATCTATTT
>FAUN18562Pheidole-punctulata
TATAAATAATATAAGATTCTGACTACTCCCTCCGTCTATTATGTTACTTTTACTGGGGAG
ATTTATTAATTCAGGGGTCGGAACCGGGTGAACAATCTACTCCCCGCTAGCTTCTAACAT
CTTTCATAGAGGTGCATCTATTGACTTATCCATCTTCTCACTTCATATTGCTGGGATATC
TTCTATCCTGGGTGCCATTAATTTTATTTCTACAATTATTAACATACACCATAAAAATTT
TACTATAGATAAAGTTCCTCTTTTAGTTTGATCAATTCTTATTACAGCAATCCTACTACT
TCTTTCTTTACCAGTTCTTGCTGGAGCTATCACTATACTTCTTACTGATCGAAATTTAAA
TACTTCTTTTTTCGACCCAGCCGGAGGAGGAGACCCAATCCTTTACCAACATCTATTT
>FAUN17780Pheidole-sp1
AATAAATAACATAAGATTTTGACTCCTTCCTCCTTCTATTATTCTTCTCTTATTAGGTAG
ATGTATTAACTCAGGAGTTGGAACTGGATGAACAATTTACCCTCCTCTTGCCTCTAATGT
TTTTCATAGAGGGGCCTCTATTGATCTTTCTATCTTCTCTCTACACATCGCAGGTATATC
TTCAATTTTGGGAGCTATCAATTTTATTTCCACCATTATCAATATACATCATAAAAATTT
TACTATAGATAAAATTCCTTTATTAGTTTGGTCAATTTTAATTACAGCAATTCTTCTCCT
TCTTTCTCTGCCAGTTCTCGCCGGAGCAATTACCATACTTTTAACTGACCGTAATCTTAA
TACTTCCTTCTTTGACCCTGCAGGAGGGGGAGACCCTATCCTGTACCAACACCTCTTT
>FAUN17765Pheidole-sp1
AATAAATAACATAAGATTTTGACTCCTACCTCCTTCTATTACTCTTCTCTTATTAAGTAG
GTGTATTAACTCAGGAGTTGGAACTGGATGAACAATTTATCCTCCTCTTGCCTCTAATGT
TTTCCACAGAGGAGCCTCTATTGATCTTTCTATCTTCTCTCTACACATCGCAGGTATATC
TTCAATTTTGGGAGCTATTAATTTTATCTCCACCATTATCAATATACATCATAAAAATTT
TACTATAGATAAAATTCCTTTATTAGTTTGATCAATTTTAATTACAGCAATTCTTCTCCT
TCTTTCTCTGCCAGTCCTCGCCGGAGCAATTACCATACTTTTAACTGACCGTAATCTTAA
TACTTCCTTCTTTGACCCTGCAGGAGGGGGAGACCCCATTCTGTACCAACACCTCTTT
>FAUN17958Pheidole-sp1
AATAAATAACATAAGATTTTGACTCCTACCTCCTTCTATTACTCTTCTCTTATTAAGTAG
ATGTATTAACTCAGGAGTTGGAACTGGATGAACAATTTACCCTCCTCTTGCCTCTAATGT
TTTCCATAGAGGGGCCTCTATTGATCTTTCTATCTTCTCTCTACACATCGCAGGTATATC
TTCAATTTTGGGAGCTATTAATTTTATCTCCACCATTATCAATATACATCATAAAAATTT
TACTATAGATAAAATTCCTTTATTAGTGTGATCAATTTTAATTACAGCAATTCTTCTCCT
TCTTTCTCTGCCAGTCCTCGCCGGAGCAATTACCATACTTTTAACTGACCGTAATCTTAA
TACTTCCTTCTTTGACCCTGCAGGAGGGGGAGACCCTATCCTGTACCAACACCTCTTT
>FAUN17770Pheidole-sp1
AATAAATAACATAAGATTTTGACTCCTACCTCCTTCTATTACTCTTCTCTTATTAAGTAG
ATGTATTAACTCAGGAGTCGGAACTGGATGAACAATTTATCCCCCTCTTGCCTCTAATGT
TTTCCATAGAGGGGCCTCTATTGATCTTTCTATTTTCTCTCTACACATCGCAGGTATATC
TTCAATTTTGGGAGCTATTAATTTTATCTCCACCATTATCAATATACATCATAAAAATTT
TACTATAGATAAAATTCCTTTGTTAGTTTGATCAATTTTAATTACAGCAGTTCTTCTCCT
TCTTTCTCTCCCAGTTCTCGCCGGAGCAATTACCATACTTTTAACTGACCGTAATCTTAA
TACTTCCTTCTTTGATCCTGCAGGAGGGGGAGACCCTATCCTGTACCAGCACCTCTTT
>FAUN17775Pheidole-sp1
AATAAATAACATAAGATTTTGACTCCTACCTCCTTCTATTACTCTTCTCTTATTAAGTAG
ATGTATTAATTCAGGAGTTGGAACTGGATGAACAATTTATCCTCCTCTTGCCTCTAATGT
TTTTCATAGAGGGGCCTCTATTGATCTTTCTATCTTCTCTCTACATATCGCAGGTATATC
TTCAATTTTGGGAGCTATTAATTTTATCTCCACTATTATCAATATACATCATAAAAATTT
TACTATAGATAAAATTCCTTTATTAGTGTGATCAATTTTAATTACAGCAATTCTTCTCCT
TCTTTCTCTACCAGTCCTCGCCGGAGCAATTACCATACTTTTAACTGACCGTAATCTTAA
TACCTCCTTCTTTGACCCTGCAGGAGGGGGGGACCCTATCCTGTACCAACACCTCTTT
>FAUN17740Pheidole-sp1
AATAAATAACATAAGATTTTGACTCCTACCTCCTTCTATTACTCTTCTCTTATTAAGTAG
ATGTATTAACTCAGGAGTCGGAACTGGATGAACAATTTATCCCCCTCTTGCCTCTAATGT
TTTCCATAGAGGGGCCTCTATTGATCTTTCTATTTTCTCTCTACACATCGCAGGTATATC
TTCAATTTTGGGAGCTATTAATTTTATTTCCACCATTATCAATATACATCATAAAAATTT
TACTATAGATAAAATTCCTTTATTAGTTTGATCAATTTTAATTACAGCAGTTCTTCTCCT
TCTTTCTCTCCCAGTTCTCGCCGGAGCAATTACCATACTTTTAACTGACCGTAATCTTAA
TACTTCCTTCTTTGATCCTGCAGGAGGGGGAGACCCTATCCTGTACCAACACCTCTTT
>FAUN17773Pheidole-sp2
TATAAATAATATAAGATTCTGACTCCTCCCCCCCTCAATCATACTTCTTTTACTAGGTAG
ATTTATTAATACAGGCGTAGGAACTGGATGAACAATCTACCCTCCTTTAGCTTCAAATAT
CTTTCATAGAGGAGCTTCAATCGACCTCTCTATTTTTTCTTTACACATTGCCGGTATATC
TTCTATCTTAGGAGCTATTAATTTTATTTCTACAATTATTAATATACATCATAAAAGATT
TTCTATAGATAAAATCCCTCTCTTAGTCTGATCAATCCTCATTACCGCTATTTTACTCCT
CTTATCTCTCCCAGTTCTTGCTGGAGCTATTACTATACTTCTCACTGACCGAAACCTAAA
TACTTCTTTCTTTGACCCTTCCGGAGGTGGAGACCCCATCCTTTACCAACATCTTTTC
>FAUN17779Pheidole-sp2
TATAAATAATATAAGATTCTGACTCCTTCCCCCCTCAATCATACTTCTTTTATTAGGTAG
ATTTATTAATACAGGTGTAGGAACTGGATGAACAATCTACCCTCCTTTAGCTTCAAATAT
CTTTCATAGAGGAGCTTCAATCGACCTATCTATTTTTTCTTTACACATTGCCGGTATATC
TTCTATCTTAGGAGCTATTAATTTTATTTCTACAATTATTAATATACATCATAAAAGATT
TTCTATAGATAAAATCCCTCTCTTAGTCTGATCAATCCTCATTACCGCTATTTTACTCCT
CTTATCTCTCCCAGTTCTTGCTGGAGCTATTACTATACTTCTCACTGATCGAAATCTAAA
TACTTCTTTCTTTGACCCTTCCGGAGGTGGAGACCCCATTCTTTACCAACATCTTTTC
>FAUN18498Pheidole-sp3
AATAAATAATATAAGATTTTGACTACTACCCCCATCAATTACCCTTCTACTACTAAGAAG
ATTTATTAATTCAGGCGTTGGGACAGGTTGAACAATTTACCCCCCATTAGCCTCTAACAT
CTTTCACAGAGGAGCATCAATTGACCTCTCTATTTTTTCCTTACATATCGCTGGCATATC
CTCTATTCTAGGAGCAATTAATTTTATCTCCACAATTATTAATATACATCACAAAAATTT
TTCTATAGATAAAATTCCACTTTTAGTTTGATCAATTTTAATCACAGCAATTTTACTTCT
TCTCTCCCTTCCAGTCCTAGCCGGAGCTATTACTATACTTCTTACCGATCGCAATTTAAA
CACTTCTTTCTTTGATCCCGCCGGTGGTGGAGATCCAATCCTTTACCAACACCTATTC
>FAUN17769Pheidole-sp4
AATAAATAACATAAGATTTTGGCTTCTACCCCCTTCTATTACTCTTCTTTTATTAAGTAG
ATGTATTAACTCGGGAGTCGGAACTGGATGAACAATTTACCCTCCTCTTGCTTCTAATGT
TTTCCATAGAGGGGCCTCTATTGATCTCTCTATTTTCTCCCTACACATCGCAGGTATATC
TTCAATTTTGGGGGCTATTAATTTTATTTCTACCATTATCAATATACATCATAAAAATTT
TACTATAGATAAAATTCCTTTATTGGTTTGATCAATTTTAATTACAGCAATTCTTCTCCT
TCTTTCTCTCCCAGTTCTCGCCGGAGCAATTACCATACTTTTAACCGACCGTAATATTAA
TACTTCCTTCTTTGACCCCGCAGGAGGAGGAGACCCTATCCTCTACCAACACCTCTTT
>FAUN17821Plagiolepis-intermedia
TATAAATAATATAAGATTTTGACTCCTTCCTCCTTCTATCTCTCTACTACTTCTAAGAAA
TTTTATTAATGATGGAGTAGGAACAGGATGAACCATTTACCCCCCCCTAGCTTCTAATAT
ATTTCACAATGGTCCTTCAGTTGATTTAACAATCTTCTCTCTTCATATTGCTGGAATATC
TTCCATCCTCGGAGCTATTAATTTTATTTCAACTATTTTAAATATACATCACAAAAATAT
TTCTATAGATAAAATCCCTCTTTTAGTCTGATCAATTCTTATTACAGCTATTCTATTACT
TCTCTCTCTCCCAGTTCTAGCAGGAGCAATCACCATACTCTTAACTGATCGTAACTTAAA
TACTTCCTTTTTCGATCCATCTGGTGGGGGAGATCCAATCCTATACCAACACTTATTT
>FAUN17814Plagiolepis-sp
GATAAACAACATAAGATTTTGACTCCTTCCCCCATCTATTTCATTGCTACTCCTTAGGAA
TTTTATTAATGATGGTGTAGGAACAGGGTGAACTATTTACCCTCCCCTAGCCTCTAATAT
TTTTCATAATGGACCATCAGTTGATTTCACAATCTTTTCTCTTCATATTGCAGGTATATC
CTCAATTCTAGGAGCTATCAACTTTATCTCCACTATCATAAATATACATCACAAAAATTT
TTCTTTAGATAAAATTCCCCTTTTAGTTTGATCAATCTTAGTCACAGCTATCCTATTACT
TCTCTCCCTCCCTGTCCTAGCTGGAGCTATTACTATACTCCTCACAGACCGAAACTTAAA
TACTTCCTTTTTTGACCCATCAGGAGGGGGAGACCCAATTTTATATCAACATTTATTC
>FAUN18532Solenopsis-sp
TATAAATAATATAAGATTTTGGCTTCTTCCCCCATCTTTAACTCTTCTAATTTTAAGAAG
ATTTATTAATAGAGGTGTCGGAACAGGATGAACTATTTATCCGCCTCTAGCCTCTAATAT
TTTTCATAGGGGGGCATCCATTGATTTATCAATTTTTTCCCTTCATATTGCCGGAATATC
ATCAATTCTGGGGGCTATTAATTTCATTTCTACTATTATTAATATACACCATAAAAATTT
TACTATAGATAAAATCCCTTTATTAGTCTGATCAATTTTAATTACTGCTATTCTTCTTCT
TCTATCTTTACCTGTTTTAGCCGGAGCTATTACAATACTTTTAACTGACCGTAACCTTAA
TACATCTTTCTTTGATCCTTCGGGAGGTGGGGACCCTATTCTTTATCAACATTTATTT
>FAUN18532Strumigenys-concolor
TATAAATAATATAAGATTTTGATTATTACCCCCATCTCTGATACTTCTAATAACAAGTAA
CTTTATTAATGAGGGTATTGGAACAGGGTGAACTCTATACCCCCCTCTATCCTCTAATAT
TTTTCATAACGGCCCTTCAGTTGATTTATCAATTTTTTCCCTTCATATTGCTGGTATATC
TTCTATCCTTGGTGCAATTAATTTTATTTCTACTATTATTAATATACATAATTCAAATTT
ATCCTTAGATAAAATTTCATTATTATCTTGATCTATTATAATCACAGCTATCCTTCTCCT
TCTGTCCCTACCTGTTTTAGCCGGAGCAATTACAATATTATTAACAGACCGAAACTTAAA
TACTTCCTTTTTTGACCCATCAGGAGGGGGAGATCCTATTTTATTCCAACACTTATTT
>FAUN17936Tapinoma-lugubre
AATAAATAATATAAGATTTTGACTATTACCCCCTTCAATCTTATTACTTACTATTAGAAA
TTTTATTAGATCAGGCGTAGGGACAGGATGAACTGTTTACCCCCCCCTAGCCTCCAATAT
TTATCACAATGGGCCCTCAGTTGATTTAGCTATTTTTTCTTTACACATTGCTGGAATATC
CTCAATTCTAGGAGCAATTAATTTTATCTCCACAATCATTAATATACACCATAAAAATTT
TTCTATTGATAAAATCCCCCTATTAGTCTGATCTATTTTAATTACAGCTGTATTATTATT
ATTATCTTTACCTGTATTAGCCGGAGCTATTACTATATTATTAACTGATCGCAATCTAAA
TACTTCTTTTTTCGACCCATCTGGAGGAGGAGACCCAATTCTTTATCAACACTTATTT
>FAUN18527Tapinoma-melanocephalum
AATAAATAATATAAGATTTTGATTACTTCCCCCTTCAATTTTATTATTATCAATAAGAAA
CTTTATTGGTTCAGGAACAGGAACAGGATGGACTGTATACCCCCCTTTAGCCTCTAATAT
CTTTCATAATGGACCCTCAGTTGATCTGGCAATTTTTTCTTTACACATAGCCGGAATTTC
CTCTATTCTAGGGGCCATTAATTTTATTTCAACTATTATAAATATACACCACAAAAACTT
TTCTTTAGATAAAATCCCACTTTTAGTTTGATCTATTTTTATTACAGCTATCTTACTCTT
ACTTTCCCTCCCCGTTCTAGCTGGAGCCATCACTATACTTTTAACTGATCGAAATTTAAA
TACTTCATTTTTTGACCCCTCTGGAGGAGGAGACCCAATCCTTTATCAACACTTATTT
>FAUN17801Technomyrmexaff-pallipes
ATTAAATAATATAAGATTTTGATTACTTCCACCCTCAATTATTTTATTAACAACCAGAAA
TTTTATTAGAATAGGTGTAGGAACTGGTTGAACTGTCTACCCCCCTTTATCCTCAAATAT
TTATCATAACGGACCATCTGTAGATTTAGCTATTTTTTCTCTTCATATTGCTGGAATATC
ATCTATCCTAGGTGCAATCAATTTTATCTCAACTATTTTAAATATACACCATAAAAATTT
ATCTTTAGATAAAATCCCTCTATTAGTATGATCTATTCTTATTACAGCTATTCTCTTACT
TCTATCCCTACCTGTATTAGCAGGAGCAATCACTATACTCTTAACAGATCGAAATATTAA
TACCTCATTTTTTGATCCTAGAGGAGGGGGGGATCCAATCTTATATCAACATTTATTT
>FAUN17843Tetramorium-sp1
AATAAATAATATAAGATTTTGACTACTTCCTCCCTCTCTTACACTTCTCCTATTAAGAAG
ATTTATTAATACTGGGGTAGGGACTGGATGAACAATTTATCCCCCCTTAGCTTCAAACAT
CTTCCACAGAGGGGCCTCTGTGGATTTATCTATCTTCTCTCTTCATATTGCTGGAATATC
CTCTATTCTAGGTGCAATTAACTTTATTTCAACTATTTTAAATATGCATCATAAAAATAT
TTCCATAGATAAAATTCCTTTACTAGTCTGATCTATCTTAATTACAGCCATTTTACTTCT
TCTTTCTCTCCCCGTTTTAGCTGGAGCTATTACTATACTTCTAACTGACCGAAATTTAAA
TACTTCTTTTTTTGACCCCTCAGGAGGAGGTGACCCCATTCTTTACCAACATCTATTT
>FAUN17844Tetramorium-sp1
AATAAATAATATAAGATTTTGACTACTTCCTCCCTCTCTTACACTTCTCCTATTAAGAAG
ATTTATTAATACTGGGGTAGGGACTGGATGAACAATTTATCCCCCCTTAGCTTCAAACAT
CTTCCACAGAGGGGCCTCTGTGGATTTATCTATCTTCTCTCTTCATATTGCTGGAATATC
CTCTATTCTAGGTGCAATTAACTTTATTTCAACTATTTTAAATATACATCATAAAAATAT
TTCCATAGATAAAATTCCTTTACTAGTCTGATCAATCTTAATTACAGCCATTTTACTTCT
TCTTTCTCTCCCCGTTTTAGCTGGAGCTATTACCATACTTCTAACTGACCGAAATTTAAA
TACTTCTTTTTTTGACCCCTCAGGAGGAGGTGACCCCATTCTTTACCAACATCTATTT
>FAUN17838Tetramorium-sp2
AATAAATAACATAAGATTTTGATTATTACCACCATCAATTAGATTATTATTGCTTAGAAG
ATTTATTAATACGGGAGTTGGCACAGGATGAACAATTTACCCCCCTCTTGCTTCAAATAT
CTTTCACAGGGGACCTTCAATTGACCTATCAATTTTCTCTCTTCATATTGCCGGAATATC
CTCAATTTTAGGGGCAATCAATTTTATTTCCACTATCTTAAATATACATCATAAAAAAGT
ATCACTAGATAAAATTCCCTTACTAGTATGATCTATTTTAATTACAGCTATTTTATTACT
ACTTTCTCTACCAGTATTAGCAGGGGCTATTACCATACTTCTCACAGACCGAAATTTAAA
TACCTCATTTTTTGACCCATCAGGAGGGGGAGACCCTATTTTATATCAACATTTATTT
>FAUN17840Tetramorium-sp3
AATAAATAACATAAGATTCTGACTATTACCCCCATCACTTACACTATTATTACTTAGAAG
ATTTATTAATACAGGGGTAGGTACCGGATGAACTATTTATCCACCATTAGCCTCAAACAT
TTTTCATAGAGGACCCTCAATTGATTTATCAATTTTTTCTCTCCATATTGCGGGTATATC
ATCAATCTTAGGGGCCATCAATTTTATTTCAACAATTTTAAATATACACCATATAAAATT
ATCATTAGATAAAATTCCATTATTAGTCTGATCAATTTTAATCACAGCTATCCTTTTATT
ATTATCCTTACCGGTCTTAGCCGGGGCTATTACCATACTTTTAACAGACCGAAATTTAAA
CACCTCATTTTTTGACCCTTCCGGCGGAGGAGACCCTATTCTATACCAACATTTATTT
>FAUN17841Tetramorium-sp4
AATAAATAATATAAGATTTTGACTACTTCCGCCCTCAATTAGATTATTATTACTTAGAAG
ATTTATTAATACAGGAGTTGGTACTGGTTGAACAATTTATCCCCCATTAGCTTCAAATAT
TTTTCATAGTGGCCCCTCAATTGATCTATCTATTTTTTCTCTTCATATTGCTGGAATATC
TTCTATTTTAGGAGCAATTAATTTTATTTCTACAATTTTAAATATACATCATAAAAAAAT
ATCGTTAGATAAAATTCCTTTATTAATTTGATCAATTTTATTAACTGCAATTTTACTTCT
TTTATCCTTACCAGTATTAGCTGGGGCAATCACAATACTTCTTACAGATCGAAATCTCAA
TACTTCCTTTTTTGACCCTTCCGGAGGAGGAGATCCTATTTTATACCAACATTTATTT
