# Supplementary material for: A barcode database for insects associated with the spread of the Cocoa Swollen Shoot Virus Disease in Côte d’Ivoire
Source: Biodivers Data J. 2025 Mar 14;13:e144017. doi: 10.3897/BDJ.13.e144017 (PMC11929007; doi:10.3897/BDJ.13.e144017)
Supplement: Supplementary material 15 — FASTA file of parasitoids and hyperparasitoids COI sequences [file bdj-13-e144017-s015.txt]

>FAUN18136Acerophagusaff-dysmicocci
AATAAATAATATAAGATTTTGATTATTAGTTCCTAGATTGATATTATTATTATCAAGAAT
ATTTATTGGGACAGGTACTGGGACGGGGTGAACTGTTTATCCACCTTTATCAAGAAATAT
GTCTCATGCGGGCCCTTCTGTAGACTTATCAATTTTTTCTTTACATATTGCAGGAATATC
TTCAATTATAGGTTCAATTAATTTTATTAGAACAATTTTGAATATAAATATTTTAAAAAT
TGAAAATTTACCTTTATTTAGGTGGGCATTAATATTAACTGCAATTTTGTTATTATTATC
ATTACCAGTTTTAGCCGGAGCAATTACTATATTATTATTTGACCGTAATTTAAATACGAC
ATTTTTTGATCCTTCAGGAGGGGGGGACCCAATTTTATATCAACATTTATTT
>FAUN18134Acerophagus-sp
AATAAATAATATAAGATTTTGATTATTAGTACCTAGAATATTATTATTAATATCAAGAAT
ATTTATTGGTAGAGGAACAGGTACTGGATGAACTGTTTATCCTCCTTTATCAAGAAATTT
ATCTCATGCTGGGCCTTCAGTAGATTTATCTATTTTTTCTCTTCATATTGCTGGAATATC
TTCTATTATAGGGTCAATTAATTTTATTTCTACAATTTTAAATATAAATATTTTAAAAAT
TGAAAATTTACCTTTATTTAGTTGAGCTATAATATTAACAGCTATTTTATTATTACTTTC
TTTACCGGTTTTAGCAGGTGCAATTACTATATTATTATTTGATCGAAATTTAAATACTTC
TTTTTTTGATCCTTCTGGAGGAGGTGATCCAATTTTATATCAACATTTATTT
>FAUN18135Acerophagus-sp
AATAAATAATATAAGATTTTGATTATTAGTACCTAGAATATTATTATTAATATCAAGAAT
ATTTATTGGTAGAGGAACAGGTACTGGATGAACTGTTTATCCTCCTTTATCAAGAAATTT
ATCTCATGCTGGACCTTCAGTAGATTTATCTATTTTTTCTCTTCATATTGCTGGAATATC
TTCTATTATAGGGTCAATTAATTTTATTTCTACAATTTTAAATATAAATATTTTAAAAAT
TGAAAATTTACCTTTATTTAGTTGAGCTATAATATTAACAGCTATTTTATTATTACTTTC
TTTACCGGTTTTAGCAGGTGCAATTACTATATTATTATTTGATCGAAACTTAAATACTTC
TTTTTTTGATCCTTCTGGAGGAGGTGATCCAATTTTATATCAACATTTATTT
>FAUN18087Aenasius-abengouroui
TATAAATAATATAAGATTTTGATTACTTCCTCCAAGATTAATTTTATTAGTTTCTAGAAT
ATTTGTAGGTTCAGGAACTGGAACAGGATGAACAGTTTATCCTCCTTTATCTTCAAATAT
TTCTCATATAGGCCCTTCAGTTGATTTATCAATTTTTTCTTTACATATTGCTGGACTTTC
TTCAATTATAGGAGCAATTAATTTTATTACTACTATTATTAATATAAAGTTAATTAAAAT
AGAAAAAGTTTCATTATTTATTTGATCTGTATTATTAACAGCTATTTTATTATTATTATC
ATTACCTGTATTAGCAGGGGGTATTACTATATTATTATTTGATCGAAATTTAAATACTTC
GTTTTTTGATCCTATAGGAGGGGGTGATCCAATTTTATATCAACATTTATTT
>FAUN18100Aenasius-abengouroui
TATAAATAATATAAGATTTTGATTACTTCCTCCAAGATTAATTTTATTAATTTCTAGAAT
ATTTGTAGGTTCAGGAACTGGAACAGGATGAACAGTTTATCCTCCTTTATCTTCAAATAT
TTCTCATATAGGCCCTTCAGTTGATTTATCAATTTTTTCTTTACATATTGCTGGACTTTC
TTCAATTATAGGAGCAATTAATTTTATTACTACTATTATTAATATAAAGTTAATTAAAAT
AGAAAAAGTTTCATTATTTATTTGATCTGTATTATTAACAGCTATTTTATTATTATTATC
ACTACCTGTATTAGCAGGGGGTATTACTATATTATTATTTGATCGAAATTTAAATACTTC
GTTTTTTGATCCTATAGGAGGGGGTGATCCAATTTTATATCAACATTTATTT
>FAUN18093Aenasius-abengouroui
TATAAATAATATAAGATTTTGATTACTTCCTCCAAGATTAATTTTATTAGTTTCTAGTAT
ATTTGTAGGTTCAGGAACTGGAACAGGATGAACAGTTTATCCTCCTTTATCTTCAAATAT
TTCTCATATAGGCCCTTCAGTTGATTTATCAATTTTTTCTTTACATATTGCTGGACTTTC
TTCAATTATAGGAGCAATTAATTTTATTACTACTATTATTAATATAAAGTTAATTAAAAT
AGAAAAAGTTTCATTATTTATTTGATCTGTATTATTAACAGCTATTTTATTATTATTATC
ATTACCTGTATTAGCAGGGGGTATTACTATATTATTATTTGATCGAAATTTAAATACTTC
GTTTTTTGATCCTATAGGAGGGGGCGATCCAATTTTATATCAACATTTATTT
>FAUN18112Aenasius-advena
AATAAATAATATAAGGTTTTGACTTTTACCTCCTAGTTTAATAATAATAATTTTTAGAAT
ATTTATTGGTTCAGGTTCAGGAACTGGTTGAACAGTTTATCCTCCTTTATCTTCTAATTT
ATCTCATATAAGTTCTTCAGTAGATTTATCAATTTTTTCTTTACATATTGCTGGGATTTC
TTCAATTATAGGTTCAATTAATTTTATATCTACTATTTTAAATATAAAGTTTATTAATTT
TGATAAAATTTCTTTATTTATTTGATCGGTTTTATTAACTTCATTATTATTATTATTATC
TTTACCTGTATTAGCTGGAGGAATTACTATATTATTATTTGATCGTAATTTAAATACTTC
ATTTTTTGATCCTATAGGTGGTGGTGATCCTGTATTATATCAACATTTATTT
>FAUN18147Aloencyrtus-sp
AATAAATAATATAAGATTTTGGATATTACCTCCTAGATTAATTTTATTAATTACTAGAAT
ATTTGTAGGTACAGGGACTGGAACTGGTTGAACTGTATACCCTCCTTTATCTTCTAATCT
TAGTCATAGAAGGTATTCAGTAGATTTTTCTATTTTTAGTCTTCATATTGCGGGGGTATC
TTCAATTTTAGGTTCTATTAATTTTATTACTACAATTTTGAATATGAAAATTTATAAGAT
TGAATTAATTTCTTTATTTGCTTGAGCAATATTATTAACTGCTATCTTATTGCTGTTATC
ATTACCTGTTTTAGCTGGTGCTATTACTATATTGTTATTTGATCGTAATTTTAATACTTC
GTTTTTTGACCCTGTTGGAGGGGGGGATCCAGTTTTGTATCAACATTTATTT
>FAUN18074Anagyrus-amoenus
AATAAATAATATAAGATTTTGACTTTTACCCCCAAGATTAATATTATTAATTTGTAGAAT
ATTTGTAGGAACAGGTACAGGAACTGGGTGGACAGTTTATCCTCCTTTATCATCTAATTT
ATCACACATAGGCCCTTCTGTAGATTTATCAATTTTTTCTTTACATATTGCTGGTTTGTC
TTCAATTATAGGATCAATTAATTTTATTTCTACTATTTTAAATATAAAGTTATTTAAGGT
AGAAAATATTCCTTTATTTGCTTGAGCTATATTATTAACAGCAATTTTATTATTATTATC
ATTACCTGTTTTAGCAGGAGCAATTACTATATTGTTATTTGATCGAAATTTAAATACATC
TTTTTTTGACCCTGTAGGAGGGGGTGATCCTGTTTTATATCAACATTTATTT
>FAUN18076Anagyrus-kamali
AATAAATAATATAAGGTTTTGATTGTTACCTCCTAGATTAATATTATTAATATGTAGAAT
ATTTATTGGTACAGGAACAGGAACTGGTTGGACCGTTTATCCTCCTTTATCATCTAATTT
ATCTCATATAGGCCCTTCAGTAGATTTGTCTATTTTTTCTCTTCATGTTGCGGGGATTTC
TTCAATTATAGGTTCAATTAATTTTATTTCTACTGTATTAAATATAAAATTATTTAAAAT
TGAAAATATCCCATTGTTTGCTTGAGCAATATTATTAACAACAATTTTACTTCTTCTTTC
TTTACCTGTTTTAGCAGGTGCAATTACTATGTTATTATTTGATCGAAATTTAAATACTTC
ATTTTTTGATCCTGTAGGAGGTGGGGATCCTGTATTATATCAACATTTATTT
>FAUN18062Anagyrus-kivuensis
AATAAATAATATAAGATTTTGACTTTTACCTCCTAGATTAATATTATTAGTTTGTAGAAT
ATTTATTGGTACAGGAACTGGTACAGGTTGAACTGTTTATCCTCCATTGTCATCAAATTT
ATCTCATATAGGACCTTCAGTTGATTTATCAATTTTTTCTTTACATATTGCTGGTTTGTC
ATCAATCATAGGTTCAATTAATTTTATTTCTACTATTTTAAATATAAAGTTATTTAAGAT
TGAAAATATTCCTTTATTTGCTTGAGCAATGTTATTAACTGCAATTTTATTATTATTATC
TTTACCTGTTTTAGCAGGAGCAATTACTATATTGTTATTTGATCGAAATTTAAATACTTC
ATTTTTTGACCCAGTTGGTGGGGGGGATCCAGTTTTATATCAACATTTATTT
>FAUN18068Anagyrusaff-pseudococci
AATAAATAATATAAGATTTTGATTATTACCTCCTAGATTAATATTATTAATATGTAGAAT
ATTTATTGGAACAGGAACAGGAACAGGTTGAACTGTTTATCCACCTTTATCTTCAAATTT
ATCACATATAGGTCCTTCAGTTGATTTATCAATTTTTTCTCTTCATATTGCAGGATTGTC
TTCGATTATAGGTTCAATTAATTTTATTTCAACTATTTTAAATATAAAATTATTTAAAAT
TGAAAGTATTCCATTATTTGCTTGAGCTATACTTTTGACTGCTATTTTATTACTTCTTTC
TTTACCTGTATTAGCTGGTGCAATTACTATACTATTGTTTGATCGTAATTTAAATACTTC
TTTTTTTGATCCAGTTGGAGGGGGTGATCCAGTTTTGTATCAACATTTATTT
>FAUN18058Anagyrusaff-subproximus
AATAAATAATATAAGATTTTGATTATTACCCCCTAGTTTAATATTATTAATAAGTAGGAT
ATTTGTTGGGACAGGTACTGGGACAGGATGAACAGTTTATCCTCCTTTATCTTCAAATAT
TTCTCATATAGGTCCTTCTGTAGATTTATCAATTTTTTCTTTACATATTGCTGGTCTATC
CTCAATTATAGGAAGAATTAATTTTATTTGTACTATTTTAAATATAAAATTATTTAAAAT
TGAAAATATTCCTTTATTTGCTTGAGCAATATTATTAACAGCTATTTTATTATTATTATC
ATTACCTGTATTAGCCGGAGCTATTACTATATTATTATTTGATCGGAATTTAAATACTTC
ATTTTTTGATCCTGTTGGGGGAGGAGATCCAGTTTTATATCAGCATTTATTT
>FAUN18059Anagyrusaff-subproximus
AATAAATAATATAAGATTTTGACTATTACCTCCAAGATTAATATTATTAATAAGAAGAAT
ATTTGTTGGAACAGGTACAGGAACGGGATGAACAGTTTATCCTCCTTTATCTTCAAATAT
TTCTCATATAGGTCCTTCAGTTGATTTATCAATTTTTTCTTTACATATTGCTGGTTTATC
TTCAATTATAGGAAGAATTAATTTTATTTGTACTATTTTAAATATAAAATTATTTAAAAT
TGAAAATATTCCTTTATTTGCTTGGGCTATATTATTAACTGCTATTTTATTACTTTTATC
ATTACCAGTATTAGCTGGAGCTATTACAATATTATTATTTGATCGAAATTTAAATACTTC
TTTTTTTGATCCAATTGGAGGGGGTGACCCTGTTTTATATCAACATTTATTT
>FAUN18085Blepyrus-insularis
AATAAATAATATAAGATTTTGATTATTGCCTCCTAGATTGATGTTATTAATTTTTAGAAT
ATTTATTGGTAGTGGTGTTGGTACAGGTTGAACAGTGTATCCTCCACTATCTTCAAATTT
ATCTCATATAGGTCCTTCAGTAGATTTTTCTATTTTTTCTTTACATATAGCAGGAGTTTC
ATCAATTATAGGAAGTTTAAATTTTATTTCTACTATTTTAAATATAAAAATATTTAAATT
AGAAAAAGTCTCTTTATTTGTTTGGTCTGTATTTTTAACTGCTATTTTATTATTATTATC
TTTACCAGTATTAGCTGGTGGTATTACTATATTATTGTTTGATCGAAATTTAAATACTTC
TTTTTTTGATCCTGTAGGTGGGGGGGATCCAATTTTATATCAACATTTATTT
>FAUN18142Chartocerus-sp
AATAAATAATATGAGATTTTGATTATTACCTCCAAGAATGATAATATTAATAATAAGAAT
ATTAATTGGAAGTGGGTCAGGAACAGGATGGACTATTTATCCTCCTTTATCAGAAAATTT
ATCTCATAGAGATTCATCAGTAGATTTTACAATTTTTTCTTTACATATTGCAGGATTATC
ATCTATTATAGCTTCAATTAATTTTATTTGTACAATTTTAAATATAAAGATTTATAAATA
TGAATTAATTTCTTTATTTTCTTGATCAATATTATTAACAGCTATTTTATTGTTATTATC
ATTACCAGTATTAGCAGGTGCTATTACTATATTATTATTTGATCGGAATTTAAATACTTC
TTTTTTTGATCCTATAGGAGGAGGTGATCCTATTTTATTCCAACATTTATTT
>FAUN18033Cheiloneurus-carinatus
AATAAATAATTTAAGATTTTGGTTACTCCCACCGAGAGTTATTTTATTAATTTTTAGTAT
ATTTATTGGGACTGGGAGGGGGACTGGGTGAACAGTTTATCCGCCCTTATCAAGTAATAT
TTCTCACATAGGCCCTTCAGTAGATCTTACTATTTTTTCTTTACATATTGCCGGGGTTTC
TTCTATTATGGCTTCTATTAACTTTATTTCTACTATTTTGAATATAAAATTGTATAAAAT
AGAATATATTTCTTTATTTGCTTGGGCAATATTATTGACTTCAATTTTACTACTCTTATC
TTTACCTGTTTTAGCAGGAGCCATTACTATGCTTTTATTTGATCGAAATTTAAATACTTC
TTTCTTTGATCCGGCAGGAGGAGGGGATCCTGTACTTTATCAGCATTTATTT
>FAUN18051Cheiloneurus-carinatus
AATAAATAATTTAAGATTTTGGTTACTCCCACCGAGAGTTATTTTATTAATTTTTAGTAT
ATTTATTGGGACTGGGAGGGGGACTGGGTGAACAGTTTATCCGCCCTTATCAAGTAATAT
TTCTCACATAGGCCCTTCAGTAGATCTTACTATTTTTTCTTTACATATTGCCGGGGTTTC
TTCTATTATGGCTTCTATTAACTTTATTTCTACTATTTTGAATATAAAATTGTATAAAAT
AGAATATATTTCTTTATTTGCTTGGGCAATATTATTGACTTCAATTTTACTACTCTTATC
TTTACCCGTTTTAGCAGGAGCCATTACTATACTTTTATTTGATCGAAATTTAAATACTTC
TTTCTTTGATCCGGCAGGAGGAGGGGATCCTGTACTTTATCAGCATTTATTT
>FAUN18057Cheiloneurus-carinatus
AATAAATAATTTAAGATTTTGGTTACTCCCACCGAGAGTTATTTTATTAATTTTTAGTAT
ATTTATTGGGACTGGGAGGGGGACTGGGTGAACAGTTTACCCGCCCCTATCAAGTAATAT
TTCTCACATAGGCCCTTCGGTAGATCTTACTATTTTTTCTTTACATATTGCCGGGGTTTC
TTCTATTATGGCTTCTATTAACTTTATTTCTACTATTTTGAATATAAAATTGTATAAAAT
AGAATATATTTCTTTATTTGCTTGGGCAATATTATTGACTTCAATTTTATTACTCTTATC
TTTACCAGTTTTAGCAGGAGCCATTACTATGCTTTTATTTGATCGAAATTTAAATACTTC
TTTCTTTGATCCGGCAGGAGGAGGGGATCCTGTACTTTATCAGCATTTATTT
>FAUN18053Cheiloneurusaff-carinatus
GATAAATAATATGAGTTTTTGACTTTTACCTCCTAGAATAATATTATTAATTTCTAGAAT
ATTTATTGGCTCAGGAACAGGTACTGGTTGAACTGTCTATCCTCCCTTATCTAGGAATAT
TTCTCATATAGGTCCTTCTGTGGATCTTTCTATTTTTTCTTTACATATTGCTGGTTTATC
TTCTATTATGGCTTCAATTAATTTTATTTCAACTATTTTAAATATAAAGTTAAGAAAAAT
TGAGTTAATTCCTTTGTTTGCTTGATCAATATTGTTAACTTCAATTTTATTACTTTTATC
TTTACCTGTTTTAGCAGGAGCTATTACTATGCTTTTATTTGATCGTAATTTGAATACTTC
TTTTTTTGATCCTTCGGGAGGGGGGGATCCAGTTCTTTATCAGCATTTATTT
>FAUN18045aCheiloneurus-cyanonotus
TATAAATAATATAAGATTTTGACTTTTACCACCTAGAATTATATTATTATTATCTAGAAT
ATTTGTTGGATCAGGAACAGGAACTGGTTGGACTGTTTATCCTCCGTTATCATTAAATGT
TTCTCATATAAGTTCATCCGTTGATTTATCTATTTTTTCTTTACATATTGCAGGGGCCTC
TTCAATTATAGGTTCTATTAATTTTATTACAACTATTTTAAATATAAAGTTGTACAAAAT
TGAATATATTCCTTTATTTTCTTGAGCAATATTATTAACTGCATTTTTATTACTTTTATC
TTTACCTGTTCTTGCTGGAGCTATTACTATACTTTTATTTGATCGAAATTTAAATACTTC
ATTTTTTGATCCAGTTGGAGGTGGTGATCCTGTTTTATATCAACATTTATTT
>FAUN18021Coccidoctonus-pseudococci
GATAAATAATATAAGATTTTGATTACTACCTCCTAGAATTATATTATTAATTAGAAGAAT
ATTTATTGGTAGAGGTACAGGAACTGGATGAACAGTTTATCCTCCTTTATCATCAAATTT
ATCTCATTTGGGTCCTTCTGTTGATTTTTCTATTTTTTCTTTACATATTGCAGGAATTTC
TTCAATTATAGCTTCAATTAATTTTATTTCTACTATTTTTAATATAAAATTACATAAAAT
AGAATTAATTTCTTTATTTTCTTGAGCTATATTATTGACAGCTATTTTATTATTATTGTC
ATTACCTGTATTGGCTGGTGCAATTACTATGTTATTATTTGATCGAAATATAAATACTTC
ATTTTTTGATCCTTCAGGAGGTGGTGATCCTGTTTTGTATCAGCATTTATTT
>FAUN18118Coccidoctonus-pseudococci
GATAAATAATATAAGATTTTGATTACTACCTCCTAGAATTATATTATTAATTAGAAGAAT
ATTTATTGGTAGAGGTACAGGAACTGGATGAACAGTTTATCCTCCTTTATCATCAAATTT
ATCTCATTTGGGTCCTTCTGTTGATTTTTCTATTTTTTCTTTACATATTGCAGGAATTTC
TTCAATTATAGCTTCAATTAATTTTATTTCTACTATTTTTAATATAAAATTACATAAAAT
AGAATTAATTTCTTTATTTTCTTGAGCTATATTATTGACAGCTATTTTATTATTATTGTC
ATTACCTGTATTGGCTGGTGCAATTACTATGTTATTATTTGATCGAAATATAAATACTTC
ATTTTTTGATCCTTCAGGAGGTGGTGATCCTGTTTTGTATCAGCATTTATTT
>FAUN18143Coccophagus-pulvinarea
AATGAATAATATAAGTTTTTGATTAGTTCCACCAAGAATAATTTTATTAATTTCAAGAAT
ATTTATTGGAGTAGGTACAGGTACTGGTTGAACAGTTTATCCTCCTTTATCTTCTAATTT
AAGTCATGGTGGTCCTTCTGTAGATTTGACTATTTTTAGTTTACATATTGCTGGTATTTC
TTCAGTTATAGCTTCATTAAATTTTATTTCTACAATTTTAAATATGAAAATTTATAAAAT
AGAAGTTATTCCTTTGTTTACTTGATCAATATTATTAACTGCAATTTTATTATTATTGTC
TTTACCTGTTTTAGCAGGTTCAATTACTATGTTATTATTTGATCGAAATTTAAATACTTC
TTTTTTTGATCCTTCTGGAGGGGGGGATCCAATTTTATATCAACATTTATTT
>FAUN18083Clausenia-Corrugata
CATAAATAATATGAGATTTTGACTTTTATTTCCTAGAATATTTTTATTAGTATTTAGAAT
ATTTATTGGGTCTGGTGCAGGGACAGGTTGAACTGTATATCCTCCTTTATCTTCAAATTT
ATCTCATTTAGGACCTTCAGTAGATTTTGCTATTTTTTCTTTACATATGTCAGGAATTTC
TTCAATTATAGCGTCAATCAATTTTATTTCAACAATTTTAAATATGAAATTATATAAAAT
TGAATTTAATTCTTTATTTTCTTGATCTATAATTTTAACTTCAATTTTATTGCTATTATC
TTTGCCTGTTCTTGCTGGAGCAATCACTATATTGTTATTTGACCGAAATTTAAATTCTTC
ATTTTTTGACCCTGTTGGGGGAGGTGATCCTGTATTATATCAACATTTATTT
>FAUN18081aClauseniaaff-Corrugata
AATAAATAATATAAGTTTTTGAATATTAGTTCCTAGATTATGTTTATTAATATTAAGAAT
ATTTACAGGTTCAGGAGCAGGAACAGGATGAACAGTTTATCCTCCTTTATCTTCAAACAT
TTCTCATATAGGTCCTTCTGTAGATTTAGCCATTTTTTCTCTTCATATATCAGGAATCTC
TTCTATTATAGCTTCAATTAATTTTATTACTACAATTATTAATATAAAATTATTTAAATT
TGAATTTAATTCATTATTTTCTTGATCAATATTATTAACATCAATTTTATTACTTTTATC
TTTACCAGTTTTAGCAGGAGCTATTACAATACTTTTATTTGATCGAAATTTAAATACTTC
ATTTTTTGATCCTGTAGGAGGAGGAGATCCAGTTTTATACCAACATTTATTT
>FAUN18084Clausenia-sp
TATGAATAATATAAGATTTTGACTTTTATTTCCCAGAATATTTATATTAGTATTTAGGAT
GTTTATTGGATCTGGTGCAGGGACAGGTTGAACTGTTTATCCTCCTTTATCTTCAAACTT
ATCTCATTTAGGTCCTTCAGTAGATTTTGCTATTTTTTCTTTACATATATCAGGAATTTC
TTCAATTATAGCATCAATTAATTTTATTTCAACAATTTTAAATATAAAATTATATAAAAT
TGAATTTAATTCTTTATTTTCTTGATCTATAATTTTAACTTCAATTTTATTATTATTATC
TTTACCTGTTCTTGCCGGGGCAATTACAATATTATTATTTGATCGAAATTTAAATTCTTC
ATTTTTTGATCCTATTGGTGGGGGTGATCCAGTATTATATCAACATTTATTT
>FAUN18077Gyranusoideaaff-tebygi
AATAAATAATATAAGATTTTGATTATTACCTCCAAGATTAATTTTATTAATATGTAGAAT
ATTTATTGGTACTGGGACTGGTACAGGATGAACAGTTTATCCACCATTATCTTCAAATTT
ATCTCATATAGGACCTTCTGTAGATTTATCTATTTTTTCTTTACATATTGCAGGTCTTTC
TTCTATTATAGGTTCAATTAATTTTATTTCAACTATTTTGAATATAAAATTATTTAAAAT
TGAGAATATTCCTTTATTTGCTTGAGCAATATTATTAACTGCAATTTTATTATTATTATC
TTTACCAGTTTTAGCTGGTGCAATTACTATATTATTATTTGATCGAAATTTAAATACCTC
ATTTTTTGATCCGGTTGGGGGAGGGGATCCAATTTTATACCAACATTTATTT
>FAUN18000Leptomastix-dactylopii
AATAAATAATATAAGATTTTGATTATTGCCTCCTAGTTTATTTTTGTTAATTTGTAGAAT
ATTTATTGGTAGGGGATCAGGAACAGGTTGAACTGTTTATCCGCCTTTGTCATTAAATTT
ATCTCATAGAGGTCCTTCTGTTGATTTATCAATTTTTTCTTTACATATGGCTGGTTTATC
TTCTATTATAGGAAGAATTAATTTTATTTGTACTATTTTAAATATAAAATTATTTAAAAT
TGAAAATATTCCTTTATTCTCTTGGGCTATATTATTAACTGCAATTTTACTTTTATTATC
TTTACCTGTTTTAGCAGGGGCAATTACTATATTATTATTTGATCGAAATCTTAATACGTC
ATTTTTTGACCCTGTTGGTGGAGGGGATCCAGTTTTATATCAACATTTATTT
>FAUN18012Leptomastix-dactylopii
AATAAATAATATAAGATTTTGATTATTGCCCCCTAGATTATTTTTATTAATTTGTAGGAT
ATTTATTGGTAGGGGTTCAGGGACAGGTTGAACTGTTTATCCTCCTTTATCATTAAATTT
GTCTCATAGTGGGCCTTCTGTTGATTTATCAATTTTTTCTTTACATATAGCTGGTTTATC
TTCTATTATAGGAAGAATTAATTTTATTTGTACAATTTTAAATATAAAAATGTTTAAAAT
TGAAAATATTCCTTTATTTTCTTGGGCTATGTTAATAACTGCAATTTTACTTTTATTATC
TTTACCTGTTTTAGCAGGGGCAATTACTATATTATTATTTGATCGAAATCTTAATACATC
ATTTTTTGATCCTGTCGGTGGGGGGGATCCAGTTTTATATCAACATTTATTT
>FAUN18015Leptomastix-dactylopii
AATAAATAATATAAGATTTTGATTATTACCTCCTAGACTATTTTTATTAATTTGTAGAAT
ATTTATTGGTAGAGGTTCAGGAACAGGTTGAACTGTTTATCCTCCTTTGTCATTGAATTT
ATCTCATAGAGGTCCTTCTGTTGATTTATCAATTTTTTCTTTACATATGGCTGGTTTATC
TTCTATTATAGGTAGAATTAATTTTATTTGTACAATTTTAAATATAAAATTATTTAAAAT
TGAAAATATTCCTTTATTTTCTTGGGCTATATTATTAACTGCAGTTTTACTTTTATTATC
TTTACCTGTTTTAGCAGGGGCAATTACTATATTATTATTTGATCGAAATCTTAATACATC
ATTTTTTGATCCTGTAGGCGGAGGAGATCCAGTTTTATATCAGCATTTATTT
>FAUN18116Leptomastix-dactylopii
AATAAATAATATAAGATTTTGATTATTGCCTCCTAGATTATTTTTATTAATTTGTAGAAT
ATTTATTGGTAGAGGTTCAGGAACAGGTTGAACTGTTTATCCGCCTTTGTCATTAAATTT
GTCTCATAGAGGTCCTTCTGTTGATTTATCAATTTTTTCTTTGCATATAGCTGGCTTATC
TTCTATTATAGGGAGAATTAATTTTATTTGTACAATTTTAAATATAAAATTATTTAAAAT
TGAAAATATTCCTTTATTTTCTTGGGCTATATTATTAACTGCGGTTTTACTTTTATTGTC
TTTGCCTGTTTTAGCAGGGGCAATTACTATATTATTATTTGATCGAAATCTTAATACATC
ATTTTTTGATCCTGTAGGTGGAGGAGATCCAGTTTTATATCAACATTTATTT
>FAUN18146Pachyneuron-muscarum
AATAAATAATATAAGATTTTGATTATTGCCTCCTAGATTAATTTTATTAATTTGTAGAAT
ATTTGTAGGAAATGGGACTGGGACTGGTTGAACTGTTTATCCACCTTTATCATCTAATGT
ATCACATAATGGTCCCTCTGTTGATATATCAATTTTTTCCCTTCATATTGCAGGAGTTTC
TTCTATTATAGGGTCAATTAATTTTATTTCTACTATTTTAAATATAAAAATTTATAAAAT
TGAAGTTATTCCATTACTAGCATGAGCAATATTATTAACTGCAATTTTATTACTTTTATC
TTTACCCGTTCTTGCTGGAGCAATTACCATACTTTTGTTTGACCGTAATTTAAATACTTC
ATTTTTTGACCCAGCAGGGGGGGGAGATCCAATTTTATACCAACATTTATTT
>FAUN18046Prochiloneurus-aegyptiacus
GATAAATAATATAAGTTTTTGATTATTACCCCCTAGGATTATTTTATTACTATCTAGAAT
GTTTGTAGGGTCAGGGACTGGTACAGGTTGAACAGTTTACCCTCCTTTATCTTTAAATGT
GTCTCATATAAGTTCGTCAGTAGATTTATCAATTTTTTCTTTACATATTGCAGGGGTTTC
TTCAATTATAGGTTCAATTAATTTTATTACAACAATTTTAAATATAAAGCTCTATAAATT
AGAATATATTCCGTTATTTTCTTGGGCAATATTATTAACGGCTATTTTATTATTGCTATC
GTTGCCTGTGTTAGCCGGGGCTATTACTATGTTATTATTTGATCGAAATTTAAATACTTC
TTTTTTTGATCCCACAGGAGGGGGGGACCCCGTATTATATCAACATTTGTTT
>FAUN18131Promuscidea-sp
AATAAATAATATAAGATTTTGATTATTACCTCCTAGATTAATATTTTTAGTATCAAGAAT
ATTTATTGGTTGTGGAACAGGAACTGGTTGGACAGTTTATCCTCCTTTATCTTCTATTAT
TGCTCATGGAAGACCTTCAGTTGATTTATCAATTCTTTCTTTACATATTGCAGGTATTTC
TTCTATTATAGGTTCAATTAATTTTATTACTACTATTTTAAATATAAAAATTTATAAAAT
TGAAAATATTAGATTATTTAGATGAGCAATATTATTAACTACTATTTTATTATTATTATC
ATTACCTGTTTTAGCTGCTGCTATTACTATATTATTATTTGATCGAAATTTAAATACTTC
TTTTTTTGATCCAATAGGTGGGGGAGATCCAATTTTATACCAACATTTATTT
>FAUN18121Zaplatycerusaff-natalensis
GATAAATAATATAAGATTTTGATTATTGATTCCTAGATTATTATTATTAATTTTTAGAAT
ATTTGTAGGTTCAGGTACAGGTACTGGTTGAACTGTTTATCCTCCTTTATCTTCTAATTT
ATCTCATATAGGTCCTTCAGTTGATTTATCAATTTTTTCTTTACATATTGCTGGTTTATC
TTCTATTATAGGTTCTATTAATTTTATTAGGACTTTAATAAATATAAAGTTATTACAATT
AGAAAAAGTACCTTTATTTACATGAGCTGTATTATTGACAGCTATTTTATTATTGTTGTC
TTTACCAGTTTTAGCAGGTGGTATTACAATATTATTATTTGATCGTAATTTAAATACTTC
TTTTTTTGATCCTATAGGAGGTGGTGATCCAATTTTATATCAACATTTATTT
>FAUN18123Zaplatycerusaff-natalensis
GATAAATAATATAAGATTTTGATTATTGATTCCTAGATTATTATTATTAATTTTTAGAAT
ATTTGTAGGTTCAGGTACAGGTACTGGTTGAACTGTTTATCCTCCTTTATCTTCTAATTT
ATCTCATATAGGTCCTTCAGTTGATTTATCAATTTTTTCTTTACATATTGCTGGTTTATC
TTCTATTATAGGTTCTATTAATTTTATTAGGACTTTAATAAATATAAAGTTATTACAATT
AGAAAAAGTACCTTTATTTACATGAGCTGTATTATTGACAGCTATTTTATTATTGTTGTC
TTTACCAGTTTTAGCAGGTGGTATTACAATATTATTATTTGATCGTAATTTAAATACTTC
TTTTTTTGATCCTATAGGAGGTGGTGATCCAATTTTATATCAACATTTATTT
>FAUN18124Zaplatycerus-africanus
AATAAATAATATGAGATTTTGATTGTTAATTCCTAGATTATTGTTGTTAATTTTTAGAAT
ATTTGTAGGCACTGGAACTGGTACAGGTTGAACAGTTTACCCTCCTTTATCATCTAATTT
ATCTCATATAGGACCTTCTGTAGATTTATCAATTTTTTCTTTACATATTGCTGGTTTATC
TTCTATTATGGGTTCTATTAATTTTATTAGAACTTTACTGAATATAAAATTGTTGCAATT
GGAGAAAGTTCCATTGTTTACTTGGGCTGTATTGTTGACTGCTATTTTGTTATTATTGTC
ATTACCTGTGTTAGCAGGTGGAATTACTATACTTTTATTTGATCGTAATATAAATACTTC
TTTTTTTGATCCTATAGGGGGAGGAGATCCTATTTTATACCAACATTTATTT
>FAUN18113Zaplatycerus-sp
TATAAATAATATAAGTTTTTGATTATTACCTCCTAGGTTATTATTATTAATTTTTAGTAT
ATTTGTAGGTACTGGTACTGGAACTGGTTGAACAGTTTATCCTCCATTATCTTCTAATTT
ATCACATATAGGTCCTTCAGTTGATTTATCTATTTTTTCTTTACATATTGCAGGTTTATC
CTCTATTATAGGTTCTATTAACTTTATTAGAACTTTAATAAATATAAAATTATTACAATT
AGAAAAAGTTCCTTTATTTACTTGGGCAGTTTTTTTAACTGCTATTTTATTATTATTATC
TTTACCTGTTTTGGCAGGTGGTATTACTATATTATTATTTGATCGTAATTTAAATACTTC
TTTTTTTGATCCTATAGGAGGAGGAGATCCTATTTTATATCAACATTTATTT
