# Supplementary material for: A barcode database for insects associated with the spread of the Cocoa Swollen Shoot Virus Disease in Côte d’Ivoire
Source: Biodivers Data J. 2025 Mar 14;13:e144017. doi: 10.3897/BDJ.13.e144017 (PMC11929007; doi:10.3897/BDJ.13.e144017)
Supplement: Supplementary material 16 — FASTA file of Coccinellidae COI sequences [file bdj-13-e144017-s016.txt]

>FAUN18202Hyperaspis-sp
CCTTAATAATATAAGATTTTGGTTATTACCCCCAGCATTAACCTTTCTTATTATTAGAAG
AATAGTAGAAAGAGGAGCAGGTACTGGTTGAACAGTTTATCCACCTCTTTCATCTAATTT
AGCTCATGGAGGATCTTCAGTTGATATAGCAATCTTTAGTCTACATTTAGCAGGAATTTC
TTCTATTTTAGGAGCCGTGAATTTTATTACTACTATTATTAATATACGACCTTATGGAAT
ATCATTTGAAAAAACCCCGTTATTTGTTTGATCCGTAATAATTACAGCAATCCTTCTTTT
ACTTTCATTACCAGTATTAGCTGGAGCTATTACAATACTTTTAACAGATCGAAATATTAA
TACTTCTTTTTTTGACCCAGCAGGAGGGGGGGATCCAATTTTATATCAACACTTATTT
>FAUN18203Hyperaspis-sp
CCTTAATAATATAAGATTTTGGTTATTACCCCCAGCATTAACCTTTCTTATTATTAGAAG
AATAGTAGAAAGAGGAGCAGGTACTGGTTGAACAGTTTATCCACCTCTCTCATCTAATTT
AGCTCATGGAGGATCTTCAGTCGATATAGCAATCTTTAGCCTACATTTAGCAGGAATTTC
TTCTATTTTAGGAGCCGTAAATTTTATTACTACTATTATTAATATACGGCCTTATGGAAT
ATCATTTGAAAAAACCCCCTTATTTGTTTGATCAGTAATAATTACAGCAATCCTTCTTTT
ACTTTCATTACCAGTATTAGCTGGTGCTATTACAATACTTTTAACAGATCGAAATATTAA
TACTTCTTTTTTTGACCCAGCAGGAGGAGGAGATCCAATTTTATATCAACACTTATTT
>FAUN18196Nephus-sp1
AATAAATAATATAAGATTCTGACTTTTACCTCCTTCTTTAACCTTTTTAATTTTAAGAAG
AATTGTAGAAAGAGGAGCAGGAACTGGATGAACTGTTTACCCACCTTTATCTTCTAATAT
TGCTCATGGTGGATCTTCAGTAGATTTAGCTATTTTTAGTCTTCATTTAGCAGGTATTTC
TTCAATTTTAGGAGCTGTCAATTTCATTACTACAATTATTAACATGCGACCTACAGGAAT
AACATTTGAAAAAATACCTTTATTTGTTTGATCAGTCTTAATTACAGCAGTTCTTTTACT
TTTATCTTTGCCTGTTTTAGCTGGTGCAATTACAATACTCCTAACTGATCGAAATATCAA
TACATCATTCTTTGACCCAGCTGGAGGAGGAGACCCAATTTTATACCAACACTTATTT
>FAUN18205Nephus-sp1
AATAAATAATATAAGATTCTGACTTTTACCTCCTTCTTTAACTTTTTTAATTTTAAGAAG
AATTGTAGAAAGAGGAGCAGGAACTGGATGAACCGTTTATCCACCTTTATCTTCTAATAT
TGCTCATGGTGGATCTTCAGTAGATTTAGCTATTTTTAGTCTTCATTTAGCAGGTATTTC
TTCAATTTTAGGTGCTGTCAATTTCATTACTACAATTATTAACATGCGACCTACAGGAAT
AACATTTGAAAAAATACCTTTATTTGTTTGATCAGTCTTAATTACAGCAGTTCTTTTACT
TTTATCTTTGCCTGTTTTAGCTGGTGCAATTACAATACTCCTAACTGATCGAAATATTAA
TACATCATTCTTTGACCCAGCTGGAGGAGGAGACCCAATTTTATACCAACATTTATTT
>FAUN18206Nephus-sp2
AATAAATAATATAAGATTCTGGTTACTCCCTCCTTCTTTAACATTCTTAATTTTAAGAAG
AATTGTAGAAAGAGGGGCAGGAACGGGTTGAACAGTATATCCTCCTCTTTCATCTAATAT
TGCTCATGGAGGGTCTTCTGTAGATTTAGCAATTTTTAGACTCCATTTAGCAGGTATTTC
TTCAATTTTAGGAGCAGTAAATTTTATTACGACTATTATTAATATACGTCCTACTGGAAT
AAATTTTGAAAAAATACCATTATTTGTTTGATCAGTTTTAATTACAGCAATTTTATTGCT
TCTATCATTACCAGTGCTAGCTGGAGCTATCACCATACTACTTACCGACCGAAATATTAA
TACCTCATTCTTTGACCCCGCAGGAGGAGGAGACCCAATTCTTTATCAGCATCTATTT
>FAUN18198Nephus-sp3
AATAAATAATATAAGATTTTGGCTATTGCCACCTTCTTTAACTTTTCTAATTCTAAGAAG
AATTGTTGAAAGGGGGGCAGGGACAGGATGAACTGTTTATCCCCCTTTATCATCTAATAT
TGCACATGGTGGATCCTCAGTTGATTTAGCAATTTTTAGATTACATTTAGCAGGAATTTC
ATCTATTTTAGGAGCAGTTAATTTTATTACAACCATTATTAATATACGACCTACAGGAAT
AAAATTTGAAAAAATACCTTTGTTTGTATGATCAGTTTTAATTACAGCGATTCTTTTACT
TCTTTCCCTTCCTGTTTTAGCTGGGGCCATTACAATACTTTTAACTGACCGTAATATTAA
TACTTCATTTTTTGACCCTGCTGGTGGAGGAGACCCTATTCTTTACCAACATTTATTT
>FAUN18195Nephus-sp4
AATAAACAATATAAGATTTTGGTTATTGCCCCCATCTTTAACTTTTTTAATCTTAAGAAG
AATTGTAGAAAGAGGTGCTGGAACAGGATGAACAGTTTACCCTCCTTTATCTTCTAATAT
TGCCCATGGAGGATCTTCTGTAGACTTAGCTATTTTTAGTCTTCATTTAGCTGGAATTTC
ATCAATTCTAGGTGCTGTAAATTTTATCACTACAATTATTAATATACGTCCTACAGGAAT
AAGATTTGAAAAAATACCTTTATTTGTTTGGTCAGTATTAATTACTGCAATTCTTCTTCT
TCTTTCCTTACCTGTCTTAGCAGGTGCTATTACAATACTTCTAACCGATCGAAACATCAA
TACTTCTTTTTTTGACCCAGCTGGAGGAGGAGACCCTATTTTATATCAGCATTTATTT
>FAUN18188Platynaspis-sp1
ATTAAATAATATAAGATTTTGACTTTTACCACCAGCCCTAATACTTTTAATTTTTAGGAG
ACTAGTAGAAAGAGGGGCAGGAACTGGTTGAACAGTCTATCCTCCTTTATCAGCTAATAT
CGCCCATAGAGGTTCCTCAGTAGATATAGCAATTTTTAGACTTCATTTAGCAGGAATTTC
CTCTATCCTAGGAGCTGTCAATTTTATTACGACAATTATTAATATACGACCTTACGGAAT
AACTATAGAAAAAATACCTTTATTTGTTTGGTCAGTTTTACTAACTGCTATTCTATTACT
ACTTTCCCTTCCTGTATTAGCAGGGGCTATTACTATACTTTTAACTGATCGAAATATTAA
CACATCCTTTTTTGACCCAGCAGGAGGAGGAGACCCAATTTTATACCAACACTTATTT
>FAUN18187Platynaspis-sp2
ATTAAACAACATGAGATTTTGACTATTACCTCCTGCTTTAATACTTTTAATTTTTAGAAG
TTTGGTTGAAAGAGGGGCTGGGACAGGATGAACAGTTTACCCACCTTTATCTGCTAATAT
TGCTCATAGAGGATCTTCTGTAGATATAGCTATTTTCAGACTCCATCTAGCAGGAATTTC
TTCCATTCTAGGAGCTGTGAATTTCATTACTACTATTATTAACATACGACCTTACGGAAT
AACTATAGAAAAAATACCCTTATTTGTATGATCTGTATTTTTAACTGCTATTCTACTTTT
GCTTTCACTTCCTGTATTAGCAGGGGCTATTACAATACTTTTAACTGACCGAAATATTAA
TACTTCTTTTTTTGATCCTGCAGGAGGAGGAGACCCTATTTTATACCAACATTTATTT
>FAUN18194Platynaspis-sp3
ATTAAATAATATAAGATTTTGATTATTACCTCCGGCCTTAACCTTTTTAATTCTTAGAAG
GTTAGTAGAAAGAGGGGCTGGAACTGGATGAACAGTTTACCCCCCTTTATCTTCAAATTT
AACTCATAGAGGATCTTCTGTTGATATAGCAATTTTTAGATTACATTTAGCAGGTATCTC
ATCAATCCTTGGTGCTGTAAATTTTATTACTACTATTATTAATATACGACCTATAGGAAT
AACTTTTGATAAGATGCCCTTATTTGTTTGAGCAGTCCTAATTACTGCTATTTTATTACT
TTTATCTCTCCCTGTATTAGCAGGAGCAATTACTATACTTCTAACAGATCGTAATATTAA
TACATCTTTTTTTGACCCAGCTGGAGGAGGAGACCCGATTTTATACCAACATTTATTT
>FAUN18189Scymnus-sp1
TTTAAATAATATAAGATTTTGACTTCTTCCTCCTTCTTTAACTTTCTTAATTTTAAGAAG
AATTGTAGAAAGAGGAGCTGGTACAGGATGAACAGTATACCCACCTCTTTCTTCTAACCT
AGCTCATGGAGGTTCCTCAGTAGATATAGCAATTTTTAGACTACATTTAGCAGGAATTTC
ATCTATTTTAGGAGCAGTTAATTTTATCTCTACAATTATTAATATACGATCATATGGGAT
AACCTTTGAAAAAATACCTTTATTTGTGTGATCTGTACTAATTACAGCTATTTTACTACT
TTTATCATTACCTGTATTAGCAGGAGCAATTACTATACTTTTAACAGATCGAAATATTAA
CACTTCATTTTTTGACCCAGCAGGAGGAGGAGATCCTATTTTATACCAACATTTATTT
>FAUN18190Scymnus-sp1
TTTGAATAATATAAGATTTTGACTTCTTCCTCCTTCTTTAACTTTCTTAATTTTAAGAAG
AATTGTAGAAAGAGGAGCTGGTACAGGATGAACAGTATACCCACCTCTTTCTTCTAACCT
AGCTCATGGAGGTTCCTCAGTAGATATAGCAATTTTTAGACTACATTTAGCAGGAATTTC
ATCTATTTTAGGAGCAGTTAATTTTATTTCTACAATTATTAATATACGATCATATGGGAT
AACCTTTGAAAAAATACCTTTATTTGTGTGATCTGTACTAATCACAGCTATTTTATTACT
TTTATCATTACCTGTATTAGCAGGAGCAATTACTATACTTTTAACAGATCGAAATATTAA
CACTTCTTTTTTTGACCCAGCAGGAGGAGGAGATCCTATTTTATACCAACATTTATTT
>FAUN18200Scymnus-sp2
ATTAAATAATATAAGATTTTGACTTCTTCCCCCTTCCTTAACTTTCTTAATTTTAAGAAG
CCTAGTAGAAAGAGGGGCAGGAACAGGGTGAACAGTTTATCCACCTCTATCATCAAATAT
TGCACATGGGGGTTCTTCAGTTGACATAGCAATTTTCAGTCTCCATTTAGCAGGTATCTC
TTCCATTCTAGGTGCTGTAAATTTTATTTCTACAATTGTTAATATACGAACTTATGGAAT
AACTTTTGAAAAAATACCTTTATTTGTTTGATCTGTGTTTATTACTGCAATTTTACTTCT
TTTATCACTTCCAGTTTTAGCTGGTGCTATTACAATGCTTCTAACTGACCGAAATATTAA
TACTTCATTTTTTGACCCCGCAGGAGGTGGGGACCCTATTTTGTACCAACACTTATTT
>FAUN18191Scymnus-sp3
TCTTAATAATATAAGATTTTGATTATTACCCCCTGCCTTAACTTTACTAATTTTGAGAAG
TTCAGTTGAAAGAGGGGCAGGAACAGGATGAACTGTTTATCCCCCCCTATCATCTAATAT
CGCTCATAGAGGGGCTTCTGTGGATCTAGCCATCTTTAGACTCCACTTAGCTGGAATTTC
TTCTATTCTAGGAGCAATTAATTTTATTACTACTATTATCAACATACGTTCCCCAGGTAT
ATCATTTGATAAAATTCCTCTTTTTGTATGAAGAGTGATAATTACAGCTATCCTTCTATT
ACTTTCTCTACCAGTTTTAGCCGGGGCAATTACTATACTTTTAACAGATCGAAATTTTAA
CTCTTCTTTCTTTGACCCAACTAGAGGGGGAGACCCCATCTTATACCAACACTTATTC
>FAUN18192Scymnus-sp3
TCTTAATAATATAAGATTTTGATTATTACCCCCTGCCTTGACTTTACTAATTTTGAGAAG
TTCAGTTGAAAGAGGGGCAGGAACAGGATGAACTGTTTATCCCCCTCTGTCATCTAATAT
CGCCCATAGAGGGGCTTCTGTGGATCTAGCCATCTTTAGACTCCACTTAGCTGGAATTTC
TTCTATTCTAGGGGCAATTAATTTTATTACTACTATTATCAACATACGTTCCCCAGGTAT
ATCATTTGATAAAATTCCTCTTTTTGTATGAAGAGTGATAATTACAGCTATCCTTCTATT
ACTTTCTCTACCAGTTTTAGCCGGGGCAATTACTATACTTTTAACAGATCGAAATTTTAA
CTCTTCTTTCTTTGACCCAACCAGAGGAGGAGACCCCATCTTATACCAACACTTATTC
