# Supplementary material for: A barcode database for insects associated with the spread of the Cocoa Swollen Shoot Virus Disease in Côte d’Ivoire
Source: Biodivers Data J. 2025 Mar 14;13:e144017. doi: 10.3897/BDJ.13.e144017 (PMC11929007; doi:10.3897/BDJ.13.e144017)
Supplement: Supplementary material 17 — FASTA file of Ceccidomyiidae COI sequences [file bdj-13-e144017-s017.txt]

>FAUN18183CecidoSP1
AATAAATAATATAAGATTTTGATTACTTCCGCCTTCTTTAATTTTATTATTAACTAGAAT
ATTAGTAGAAACAGGAACAGGAACAGGATGAACAGTCTATCCTCCTTTATCATCTATTAT
TGCTCATACAGGATCTTCTGTAGATTTTTCAATTTTTTCTCTTCATATTGCAGGAATTTC
ATCTATTTTAGGATCTATTAATTTTATCTCAACTATAGTAAATATAAAAAATAAATTTTT
AAAATTTGATAAAATTTCTTTATTTATCTGATCTATTTTAATTACTACAATTCTTCTTCT
TCTTTCATTACCCGTATTAGCTGGAGCTATTACAATATTATTAACAGATCGAAATTTAAA
TACATCATTTTTTGATCCAATAGGAGGGGGGGATCCTGTTCTTTACCAACATTTATTT
>FAUN18165CecidoSP2
GATAAATAATTTAAGATTTTGATTTTTACCTTCTTCTTTGTTGTTATTATTAATTAGTAT
ATTGGTAGAAGGGGGGGTAGGAACAGGATGAACAGTTTATCCTCCTTTATCTTCTGTATT
AGCTCATAATAGTATAGCTGTTGATTTTTCAATTTTTTCATTACATATTGCTGGAATTTC
TTCAATTTTAGGATCAATTAATTTTATTACTACTATTATAAATTATAAAATAAAATTTTT
AAATTTTAGTCAAGTTTCTTTATATATTTGATCAATTTTAATTACTTCAGTTTTATTATT
ATTATCTTTACCTGTTTTAGCTGGAGCCATTACAATATTATTAACTGATCGAAATTTAAA
TACTTCTTTTTTTGATCCTATAGGAGGAGGAGATCCTATTTTATATCAACATTTATTT
>FAUN18161CecidoSP2
AATAAATAATTTAAGATTTTGATTTTTACCTTCTTCTTTATTATTATTACTAATTAGTAT
ATTAGTAGAAGGGGGAGTAGGAACAGGATGAACAGTTTATCCTCCTTTATCTTCTGTATT
AGCTCATAATAGTATAGCTGTTGATTTTTCAATTTTTTCATTACATATTGCTGGAATTTC
TTCAATTTTAGGATCTATTAATTTTATTACTACTATTATAAATTATAAAATAAAATTTTT
AAATTTTAGTCAAGTTTCTTTATATATTTGATCAATTTTAATTACTTCAGTTTTATTATT
ATTATCTTTACCTGTTTTAGCAGGAGCTATTACAATATTATTAACTGATCGAAATTTAAA
TACTTCTTTTTTTGATCCTATGGGAGGAGGAGATCCTATTTTATATCAACATTTATTT
>FAUN18167CecidoSP3
AATAAATAATTTAAGATTTTGATTTTTACCTTCTTCTTTAATATTATTATTAATTGGTAT
GATAGTAGAAGGAGGGGCTGGAACAGGTTGAACTGTTTACCCTCCTTTATCTTCTATTAT
AGCTCATAATAGGTTAGCAGTTGATTATTCAATTTTTTCTTTACACATTGCTGGAATTTC
ATCTATTATAGGTTCAATTAATTTTATTTCTACTATTTTAATATGTAAAATAAAATTTTT
AAATATAGGTCAAATTTCTTTATATATTTGGTCAATTTTAATTACTTCATTTTTATTATT
ATTATCTTTACCTGTTTTAGCTGGTGCTATTACTATATTATTAACTGATCGAAATTTTAA
TACATCTTTTTTTGATCCTATGGGAGGAGGGGATCCTATTCTTTATCAACATTTATTT
>FAUN18160CecidoSP3
AATAAATAATTTAAGATTTTGATTTTTACCTTCTTCTTTAATATTATTATTAATTGGTAT
AATAGTAGAAGGAGGGGCTGGAACAGGTTGAACTGTTTATCCTCCTTTGTCTTCTATTAT
AGCTCATAATAGGTTAGCGGTTGATTATTCAATTTTTTCTTTACACATTGCTGGAATTTC
ATCTATTATAGGTTCAATTAATTTTATTTCTACTATTTTAATATGTAAAATAAAATTTTT
AAATATAGGTCAAATTTCTTTATATATTTGATCAATTTTAATTACTTCATTTTTATTATT
ACTGTCTTTACCTGTTTTAGCTGGTGCTATTACCATATTATTAACTGATCGAAATTTTAA
TACATCTTTTTTTGATCCTATGGGAGGAGGGGATCCTATTCTTTATCAACATTTATTC
>FAUN18166CecidoSP4
TATAAATAATTTAAGGTTTTGGTTTCTTCCTTCTTCATTAATATTATTATTAATTGGAAT
AATGGTAGAAGGGGGGGCTGGTACAGGATGAACAGTTTATCCTCCTTTATCTTCAATTTT
AGCTCATAATAGATTAGCTGTAGATTATTCGATTTTTTCTTTACATATTGCTGGTATTTC
ATCAATTATAGGTTCAATTAATTTTATTTCTACTATTTTAATATGTAAAATAAAATATTT
AAATTTAGGACAAATTTCTTTATATATTTGATCAATTTTAATTACATCTTTTTTACTTTT
ATTATCTCTTCCCGTATTAGCTGGTGCAATTACTATATTATTAACTGATCGAAATTTTAA
TACTTCTTTTTTTGATCCAATAGGAGGAGGTGATCCAATTCTTTATCAACATTTATTT
>FAUN18174CecidoSP5
AATAAATAATTTAAGATTTTGATTTTTACCTTTTTCTTTATTTTTTTTATTAATAAGAAT
AATAATTGAAGGAGGTGTAGGAACTGGGTGAACTGTTTATCCTCCTTTATCATCAATTTT
AGCTCATAATAGTTTAGCAGTTGATTATTCAATTTTTTCTTTACATATTGCAGGAATTTC
TTCTATTTTAGGTGCTATTAATTTTATTTCAACAATTTATAGTTATAAATTAAAATTATT
AAATTTAAGACAAATTTATTTATACATTTGATCTATTTTAATTACTTCAGTTTTATTATT
ATTGTCATTACCAGTTTTAGCAGGAGCTATTACTATATTATTAACTGATCGAAATTTTAA
TACATCTTTTTTTGATCCTATAGGAGGAGGAGATCCTATTTTATACCAACATTTATTT
>FAUN18186CecidoSP6
AATAAATAACTTAAGATTTTGATTTTTACCTTCTTCTTTATTATTATTATTAATTGGTAT
AATAGTTGAGGGTGGGGCTGGAACAGGTTGAACTGTTTATCCTCCCCTATCCTCTATTAT
AGCTCATAATAGGTTAGCAGTTGATTATTCTATTTTTTCTTTACATATTGCTGGAATTTC
TTCTATTATAGGTTCAATTAATTTTATTTCTACTATTTTAATATGTAAAATAAAATTTTT
AAATATAGGTCAAATTTCTTTATATATTTGATCAATTTTAATTACTTCATTTTTATTATT
ACTATCTTTACCAGTTTTAGCTGGTGCTATTACTATATTATTAACTGATCGTAATTTTAA
TACATCTTTTTTTGATCCTATAGGAGGAGGAGACCCAATTCTTTATCAACATTTATTT
>FAUN18168CecidoSP7
AATAAATAATATAAGATTTTGATTATTACCTCCATCTTTATTTTTACTATTAATAAGAAG
AATAGTAGAAACAGGAACAGGAACAGGATGAACAGTTTACCCCCCTTTATCATCAATTAT
TGCTCATACCGGATCATCAGTAGATTTTTCAATTTTTTCACTTCATATTGCAGGTATTTC
TTCAATTTTAGGAGCAATTAACTTTATTTCAACAATTTTAAATATAAAAATTAAATTTTT
AAAACTTGATCAAATTTCTTTATTTACTTGATCAGTATTAATTACTGCAATTTTATTACT
TTTATCATTGCCAGTATTAGCAGGAGCTATTACTATATTATTAACAGATCGAAATTTAAA
TACTTCATTTTTTGATCCTATAGGAGGAGGAGACCCAATTCTATATCAACATTTATTT
