# Supplementary material for: A barcode database for insects associated with the spread of the Cocoa Swollen Shoot Virus Disease in Côte d’Ivoire
Source: Biodivers Data J. 2025 Mar 14;13:e144017. doi: 10.3897/BDJ.13.e144017 (PMC11929007; doi:10.3897/BDJ.13.e144017)
Supplement: Supplementary material 18 — FASTA file of other natural enemies COI sequences [file bdj-13-e144017-s018.txt]

>FAUN18042Homalotylusaff-oculatus
AATAAATAATATAAGATTTTGATTATTACCACCAAGAATTATTTTATTAATTTTTAGAAT
ATTTATTGGTTCAGGAACTGGAACTGGTTGAACAGTTTATCCGCCTTTATCTTCTAATCT
TTCTCATATAGGCCCCTCAGTTGATTTATCAATTTTTTCTTTACATATTGCAGGAGTTTC
TTCAATTATGGGATCAATTAATTTTATTTCTACAATTTTAAATATAAAAATTTATAAATT
AGAATTAATTCCTCTATTTTCATGAGCAATATTATTAACAGCTATTTTATTACTTTTATC
TTTACCTGTTTTAGCTGGTGCTATTACTATACTTTTATTTGATCGAAATTTAAATACTTC
TTTTTTTGATCCTGTAGGAGGTGGGGATCCGGTATTATATCAACATTTATTT
>FAUN18018Homalotylusaff-oculatus
AATAAATAATATAAGATTTTGATTATTACCACCAAGAATTATTTTATTAATTTTTAGAAT
ATTTATTGGTTCAGGAACCGGAACTGGTTGAACAGTTTATCCACCTTTATCTTCTAATCT
TTCTCATATAGGCCCTTCGGTTGATTTATCAATTTTTTCTTTACATATTGCAGGAGTTTC
TTCAATTATAGGATCAATTAATTTTATTTCTACAATTTTAAATATAAAAATTTATAAATT
AGAACTAATTCCTCTATTTTCATGAGCAATATTATTAACAGCTATTTTATTACTTTTATC
TTTACCTGTTTTAGCTGGTGCTATTACTATACTTTTATTTGATCGAAATTTAAATACTTC
TTTTTTTGATCCTGTAGGAGGAGGAGATCCAGTATTGTATCAACATTTATTT
>FAUN18043Homalotylusaff-africanus
AATAAATAATATAAGATTTTGATTATTACCTCCTAGAATTACATTATTAATATCTAGAAT
ATTTGTAGGATCAGGTACTGGGACAGGTTGAACAGTTTATCCTCCTTTATCATTGAATGT
TTCTCATATAAGTTCATCAGTTGATTTATCTATTTTTTCTTTACATATTGCAGGAGTTTC
TTCAATCATAGGTTCAATTAATTTTATTACAACTATTTTAAATATAAAAATTTATAAATT
AGAATATATTCCTTTATTTTCTTGAGCGATATTATTAACTGCTATTTTATTATTATTATC
TTTACCGGTATTGGCTGGGGCTATTACTATATTATTATTTGATCGTAATTTAAATACTTC
ATTTTTTGATCCAATTGGAGGGGGGGATCCAGTATTATATCAACATTTATTT
>FAUN18125Aphanogmusaff-fumipennis
GATAAATAATATAAGTTTTTGATTACTACCACCTTCATTATTTATTTTAATTAATGGAAT
AATCACTGATTCAGGAACAGGGGCAGGATGAACTCTATACCCTCCGCTCACTTCAAATTT
AAATCATAATGGAATATCAATAGATTTAACAATTTTCTCTTTACATATCGCAGGTATTAG
ATCAATTATAGGATCAATTAACTTTTTAGCCACTCTATATAAAATAAAACCCTCTTCTAT
AACTCAAGAGATACTACCACTTTTTTGCTGATCTGTAATTGTTACCACAATTCTGTTAAT
CCTGTCTCTTCCCGTTTTAGCTGGTGCAATTACCATAATCTTAACAGATCGTAATTTAAA
TACCTCTTTTTTTGACCCAAGAGGAGGAGGTGACCCAATTCTTTACCAACACTTATTT
>FAUN18127Aphanogmus-sp1
AATAAATAATATAAGATTTTGGTTACTGCCCCCTTCTTTATTTCTTTTAATTAATGGGAT
AATTACCGACTCTGGTACAGGAGCTGGATGAACTTTATACCCCCCTCTGACATCTAACCT
AAATCATAATGGAATATCAATAGATTTAACAATTTTTTCTTTACATATTGCAGGTATTAG
ATCTATTATAGGATCAATTAATTTCTTAGCTACTTTATACAAAATGAAACCCCAATCCCT
ATCTCAAGAAATATTACCATTATTTTGTTGATCTGTAATTGTAACAACAATTTTATTAAT
TTTATCTCTTCCTGTATTAGCTGGTGCTATTACTATAATTTTAACAGATCGAAATTTAAA
TACATCATTTTTTGACCCAAGAGGAGGAGGAGACCCTATTCTTTATCAACATTTATTT
>FAUN18129Aphanogmus-sp2
ATTAAATAATATAAGATTCTGATTATTAGTTCCATCAATAATTTTATTAATTTATAGAAG
ATTAAGAAATAGAGGAACTGGAACAGGATGAACAATTTATCCTCCATTATCTTTAATAAT
AAATAATTCTATTGATTATAGAATTTTTTCTCTTCACTTAGCTGGAATTTCTTCAATTTT
AGGATCAATAAATTTTATTTGTACAATTTTATTAATAAATTCAAAAATAATAACAATAGA
AAAATACTCATTATTTTCATGATCAATTTTATTAACAACAATTTTATTATTATTATCATT
ACCAGTATTAGCAGGAGCAATTACTATATTATTAAGAGATCGAAATATTAATACATCATT
TTTTGACCCTACAGGAGGGGGAGACCCAATTTTATATCAACATTTATTT
>FAUN18128Platygaster-sp
AATAAATAATATGAGATTTTGATTATTACCTCCAAGAATGATAATATTAATAATAAGAAT
ATTAATTGGAAGTGGGTCAGGAACAGGATGGACTATTTATCCTCCTTTATCAGAAAATTT
ATCTCATAGAGATTCATCAGTAGATTTTACAATTTTTTCTTTACATATTGCAGGATTATC
ATCTATTATAGCTTCAATTAATTTTATTTGTACAATTTTAAATATAAAGATTTATAAATA
TGAATTAATTTCTTTATTTTCTTGATCAATATTATTAACAGCTATTTTATTGTTATTATC
ATTACCAGTATTAGCAGGTGCTATTACTATATTATTATTTGATCGGAATTTAAATACTTC
TTTTTTTGATCCTATAGGAGGAGGTGATCCTATTTTATTCCAACATTTATTT
>FAUN18145Apanteles-sp
AATAAATAATATAAGATTTTGATTATTAATTCCTTCATTATTTTTATTAATTTTAAGAGG
ATTTATTAATATTGGTGTAGGAACAGGATGAACAGTTTACCCTCCATTATCATTAATTTT
AGGACATGGAGGTATATCAGTTGATTTAGGAATTTTTTCACTTCATTTAGCTGGAGCATC
ATCAATTATAGGAGCAGTAAATTTTATTACAACCATTATAAATATACGAGTTAATTTATT
TATTATAGATAAAATATCATTATTTATTTGATCTGTTTTTATTACAGCTATTTTATTATT
ATTATCATTACCTGTTTTAGCAGGTGCAATTACTATATTATTAACTGATCGTAATTTAAA
TACTAGATTTTTTGATCCTGCTGGTGGAGGAGATCCAATTTTATATCAACACTTATTT
>FAUN18117Antrocephalus-sp
AATAAATAATATAAGATTTTGAATATTACCACCAAGATTATTATTATTAATATTAAGAAT
ATTTATTGGAAATGGAACAGGAACAGGATGAACAATTTACCCACCTTTATCTACAGAAGG
TCATAATGGACCTTCTGTAGATTTATCAATTTTTTCATTACATATAGCAGGAGTTGGATC
AATTATAGGATCAATTAATGTAATTTCAACAATTTTGAATATAAAAATTTATAAGATAGA
AATTATTTCTTTATTTTGTTGATCAATATTATTAACTACAATTTTATTATTATTATCATT
GCCAGTATTGGCAGGTGGAATTACTATATTATTATTTGATCGAAATATAAATACTTCTTT
TTTTGATCCTATAGGAGGTGGTGATCCAATTTTATATCAACATTTATTT
>FAUN18150Myrmarachne-sp
ATTAAATAATATAAGTTTCTGATTATTAGTTCCAAGTTTATTTTTATTTATATTCTCAGC
AACTATAGAAAATGGAGCAGGTACAGGATGAACATTGTATCCTCCATTATCAGGAATACA
ATCTCACAGTGGACCTAGTGTAGATTTAGCTATATTTGGTTTACACTTAAGTGGTATAAG
TAGTATGTTAGGTGCAATGAATTTCATAACTACTATTTTAAATATGAGAAGTCCAGGTAT
ACGTTTACACAAATTAGCTTTATTTGGATGAGCTGTTATTATTACAGCCGTATTATTATT
ATTATCATTACCAGTGTTAGCTGGAGGAATTACTATGATTTTAACTGATAGAAACTTTAA
TACTTCATTCTTTGAAGTAGCTGGTGGTGGAGATCCTATATTATTCCAACACTTATTC
>FAUN18153Theridion-sp1
AATAAATAATTTAAGTTTTTGATTATTACCTCCTTCATTATTTTTATTATTTATTTCGTC
TATAGTTGAAATAGGAGTAGGTGCTGGTTGAACAGTTTATCCTCCTTTATCGTCTTTGGA
TGGTCATGGTGGAAATTCTGTAGATTTTGCTATTTTTTCTTTACATTTAGCTGGAGCTTC
TTCTATTATAGGTGCTGTAAATTTTATTTCTACTATTTTAAATATACGGTTATATGGTAA
TACAATAGAAAAAGTACCTTTATTTGTGTGATCAGTATTAATTACTGCTGTATTGTTATT
ATTATCTCTTCCTGTATTAGCAGGAGCAATTACTATGCTTTTGACAGATCGTAATTTTAA
TACATCTTTTTTTGATCCTGCAGGGGGGGGAGATCCTATTTTATTTCAGCATTTATTT
>FAUN18154Theridion-sp2
AATAAATAATTTGAGTTTTTGATTATTACCTCCTTCTTTATTTTTATTATTTATTTCTTC
TATAGTTGAAATAGGAGTGGGTGCTGGTTGAACTGTTTATCCTCCATTATCTTCATTGGA
TGGACATGGAGGTAGATCTGTTGATTTTGCTATTTTTTCATTACATTTAGCTGGAGCTTC
TTCAATTATAGGAGCTGTAAATTTTATCTCTACTGTATTAAATATACGATCTTATGGAAT
AACTATAGAAAAAGTTCCTTTATTTGTTTGATCTGTTTTAATTACTGCTGTATTATTATT
ATTATCTTTACCTGTATTAGCAGGAGCTATTACAATATTATTAACTGATCGAAATTTTAA
TACATCTTTTTTTGACCCTGCGGGAGGAGGGGATCCAATTTTATTTCAGCATTTATTT
>FAUN18149Psammitis-sp
AATAAATAATTTATCTTTTTGACTTCTTCCCCCTTCTTTATTTTTATTATTTATTTCATC
TATAGTAGAAATAGGTGTAGGGGCAGGATGAACTGTCTATCCTCCTTTAGCTTCTAATAT
AGGGCATGTAGGGAGATCTATAGATTTTGCTATTTTTTCTTTACATTTAGCAGGTGCTTC
GTCTATTATAGGTGCGGTAAATTTTATTAGAACGATTATTAATATACGGGTGGTAGGAAT
AAAAATAGAAAAGGTATCGTTGTTTGTGTGATCAGTTTTGGTTACTGCTGTATTGCTTTT
ATTATCGCTTCCTGTTTTAGCTGGGGCTATTACTATATTATTAACAGATCGTAATTTTAA
TACTTCTTTTTTTGATCCTGCAGGGGGAGGAGATCCTATTTTGTTTCAACATTTATTT
>FAUN18212Spalgis-lemolea
AATAAATAATATAAGATTTTGACTTCTTCCACCTTCTCTTCTTCTTTTAATTTCAAGAAG
AATTGTTGAAAATGGCTCAGGTACAGGATGAACTGTATACCCACCTTTATCTTCTAATAT
TGCTCATAATGGAGCATCTGTAGATTTAGCTATTTTTTCCCTACATTTAGCAGGAATTTC
TTCTATTCTAGGAGCTGTTAATTTTATTACTACTATTATTAACATACGAATTAATAATTT
ATCATTTGATAAGCTATCATTGTTTATTTGATCAGTTTTAATCACTGCAATTCTTCTTTT
ATTATCTCTTCCCGTATTAGCTGGAGCTATCACTATATTATTAACTGATCGAAATTTAAA
TACATCATTTTTTGACCCCTCAGGAGGAGGTGATCCAATTTTATACCAACATTTATTT
